# Supplementary material for: Global transcriptomic analysis of the arcuate nucleus following chronic glucocorticoid treatment
Source: Mol Metab. 2019 May 18;26:5–17. doi: 10.1016/j.molmet.2019.05.008 (PMC6667392; doi:10.1016/j.molmet.2019.05.008)
Supplement: Multimedia component 1 [file mmc1.xlsx]

## Sheet: Table 1
	Group	Treatment	Sample	Total reads	Mapped Reads	Proportion mapped
1	2 day	Vehicle	L2DRBC02	22799085	16325733	0.71607
2	2 day	Vehicle	L2DRBC04	19728104	15180633	0.769493
3	2 day	Vehicle	L2DRBC05	23727331	18095450	0.762642
4	2 day	Vehicle	L2DRBC07	34592437	25729016	0.743776
5	2 day	Vehicle	L2DRBC09	22725545	16950112	0.745862
6	2 day	Cort	L2DRBC01	31836343	23753772	0.746121
7	2 day	Cort	L2DRBC03	16889550	12478319	0.738819
8	2 day	Cort	L2DRBC06	29470841	22283638	0.756125
9	2 day	Cort	L2DRBC08	32278099	23644266	0.732517
10	2 day	Cort	L2DRBC10	12651742	9619222	0.760308
11	4 week	Vehicle	L2DRBC01	10390654	9000713	0.866232
12	4 week	Vehicle	L2DRBC02	12499646	10908631	0.872715
13	4 week	Vehicle	L2DRBC03	11545773	10069570	0.872143
14	4 week	Vehicle	L2DRBC04	12109026	10382489	0.857417
15	4 week	Vehicle	L2DRBC05	11830833	10430228	0.881614
16	4 week	Cort	L2DRBC06	15648378	13172799	0.8418
17	4 week	Cort	L2DRBC07	22659843	20033465	0.884095
18	4 week	Cort	L2DRBC08	22359706	19839937	0.887308
19	4 week	Cort	L2DRBC09	9666145	8621935	0.891972
20	4 week	Cort	L2DRBC10	16021888	14099709	0.880028
Supplemental Table 1: Total reads and mapped reads for 2 day and 4 week RNA-seq samples

## Sheet: Table 2
Gene	Forward Primer (5’-3’)	Reverse Primer (5’-3’)
Upregulated genes
Acvr1c	GCTTTCCATAGCGAGTGGTC	ATCTCGGTGAGCAATAGCAG
Agrp	GGCCTCAAGAAGACAACTGC	GCAAAAGGCATTGAAGAAGC
Arhgef3	GAGACAGGAGGCGATCTTTGA	AGTTTCAGCATGGGGTCGTG
Cdkn1a	GACCAGCCTGACAGATTTCTA	TGGGCACTTCAGGGTTTTCT
Cited1	ATGCCAACCAGGAGATGAAC	AGGATGCAGGTTGAAGGATG
Dio2	CCACCTGACCACCTTTCACT	TGGTTCCGGTGCTTCTTAAC
Elovl6	AGAGGCGCAGAGAACACGTA	GGATGGCTTCGTTCTCGTTG
Fam107a	TCATCAAACCCAAGAAGCTG	CTCAGGCTTGCTGTCCATAC
Ghr	AGCCTCGATTCACAAGTGTCG	GATGACCAATTCTTGCAGCTTG
Ghsr	AGATCGCGCAGATCAGTCAG	GTATTGATGCTCGACTTTGTCCA
Gpr6	CTTAGCAGCCACCAGAAAGG	TGGCTACCCACCACACAATA
Igf1r	TTGTGTTGTTCGTCCGGTGTG	ATGTGCCCAAGTGTGTGCG
Lamp2	TAGGAGCCGTTCAGTCCAAT	GTGTGTCGCCTTGTCAGGTA
Lepr	GACTGAATTTCCAAAAGCCTGAA	GCTCCAGAAGAAGAGGACCAA
Nmb	CCTGCTCTTCGCATTGTTCG	AAGTGACCGGTCGCCCA
Npy	ATGCTAGGTAACAAGCGAATGG	TGTCGCAGAGCGGAGTAGTAT
Oxt	CAGCCCGGATGGCTGC	TTCCCAGAAAGTGGGCTCAG
Pomc	ATGCCGAGATTCTGCTACAGT	TCCAGCGAGAGGTCGAGTTT
Rgs2	GAGGAGAAGCGGGAGAAAAT	CCAGGAGCAGAGGAATTCTG
Sepp1	CCTTGGTTTGCCTTACTCCTTCC	TTTGTTGTGGTGTTTGTGGTGG
Serpina3n	CCCTGAGGAGTGGAAGAAT	CCTGATGCCCAGCTTTGAAA
Timp4	GACCCTGCTGACACTCAAAAAC	GGAAGAGTCAAATGGCGTGTAG
Trib1	GCAGATTGTTTCCGCCGTC	CAGTCTAAGCTGGGTTCTCTCC
Downregulated Genes
Ahi1	TCTCAAAAGCAGTCGCTCAGT	CCGGCTCGCTTTTCTTTGTC
Bsn	TCTGGTGATTGTGTCCAGAAGG	GTTTGCCAGCTTGTAGATGCGTT
Chd5	TGCAACCATCCGTACCTCTTCC	TCAGCACTCTGTGCCCTTCATC
Cntn5	TATCCCAAGAGACAGGCAACC	TCCCATCACACCATCATTTCGC
Gabra3	CTTGGGAAGGCAAGAAGGTA	CCTTGGCCAGATTGATAGGA
Gabre	GGCCTCTGTAGGGGTCAGTT	AGTGCAGAAGCACAAGACGA
Gabrq	CTCACCACCATTCTCTCCTG	CGATGGTAGTCAGGACAAGG
Gap43	GGAGAAAGACGCTGTAGACG	AGGAGAGACAGGGTTCAGGT
Hdac5	AGCCCTTGGATGAAGCAGTC	CTCCAGTGTTTGCTCTGGATCT
Htr2c	CGTTTGGGCAATATCAATAGGAGT	GCTTTCGTCCCTCAGTCCAA
Pclo	CCTCCATGCACAGGAAACAAG	TTGCTGTGGAGCCTGACTAC
Pnpla6	AGCACTCGGAACTGACCAAC	GAGCGTGGGACCAATAGCTT
Slc17a6	CAAGGACTTGTGGAGGGTGT	GCAATGACTGCTCCAGCATA
Slit2	GAGTTTGTCTGCAGTGATGAGG	CAGTGAGACCTTTCCCTCGG
Housekeeper Genes
Actb	ACCTCCTACAATGAGCTGC	TGCCAATAGTGATGACCT
B2m	TAAGCATGCCAGTATGGCCG	TGTCTCGATCCCAGTAGACG
Gapdh	TGACATCAAGAAGGTGGTGAA	CCCTGTTGCTGTAGCCGTATTC
Hprt	AGGACTGAAAGACTTGCTCG	GCTGACCTGCTGGATTACAT
Tbp	GGGAGAATCATGGACCAGAA	GATGGGAATTCCAGGAGTCA
Supplemental Table 2: Primers used for multiplex qRT-PCR

## Sheet: Table 3
Molecular Function	No. (22262)	No.Gene List (323)	Expected	Over/Under	Fold Enrichment	Raw P Value	FDR
Voltage-Gated Potassium Channel Activity (Go:0005249)	91	9	1.62	+	5.55	6.63e-05	0.0303
Monovalent Inorganic Cation Transmembrane Transporter Activity (Go:0015077)	355	19	6.33	+	3	3.77e-05	0.0215
Inorganic Cation Transmembrane Transporter Activity (Go:0022890)	556	24	9.92	+	2.42	0.000131	0.0499
Transferase Activity (Go:0016740)	2295	72	40.93	+	1.76	2.91e-06	0.00332
Metal Ion Binding (Go:0046872)	3410	98	60.81	+	1.61	1.6e-06	0.00244
Cation Binding (Go:0043169)	3509	100	62.58	+	1.6	1.56e-06	0.00355
Ion Binding (Go:0043167)	5348	132	95.37	+	1.38	4.19e-05	0.0212
Binding (Go:0005488)	12812	274	228.48	+	1.2	3.65e-06	0.00333
Molecular_Function (Go:0003674)	20290	384	361.83	+	1.06	2.09e-05	0.0136
Transmembrane Signaling Receptor Activity (Go:0004888)	2090	16	37.27	-	0.43	7.84e-05	0.0325
Unclassified (Unclassified)	1972	13	35.17	-	0.37	2.09e-05	0.0159
Olfactory Receptor Activity (Go:0004984)	1096	0	19.55	-	< 0.01	4.21e-09	1.92e-05
Biological Process	No. (22262)	No.Gene List (323)	Expected	Over/Under	Fold Enrichment	Raw P Value	FDR
Monovalent Inorganic Cation Transport (Go:0015672)	320	19	5.71	+	3.33	9.69e-06	0.0214
Inorganic Cation Transmembrane Transport (Go:0098662)	393	21	7.01	+	3	1.52e-05	0.0213
Cation Transmembrane Transport (Go:0098655)	419	21	7.47	+	2.81	3.71e-05	0.0358
Inorganic Ion Transmembrane Transport (Go:0098660)	444	22	7.92	+	2.78	2.87e-05	0.0295
Cellular Macromolecule Metabolic Process (Go:0044260)	5124	130	91.38	+	1.42	1.11e-05	0.019
Cellular Metabolic Process (Go:0044237)	7347	180	131.02	+	1.37	4.99e-07	0.00257
Nitrogen Compound Metabolic Process (Go:0006807)	7010	166	125.01	+	1.33	2.03e-05	0.0261
Primary Metabolic Process (Go:0044238)	7548	177	134.6	+	1.31	1.4e-05	0.0217
Organic Substance Metabolic Process (Go:0071704)	7920	183	141.24	+	1.3	2.22e-05	0.0264
Metabolic Process (Go:0008152)	8386	191	149.55	+	1.28	2.81e-05	0.031
Cellular Process (Go:0009987)	14173	297	252.75	+	1.18	3.19e-06	0.00821
Biological_Process (Go:0008150)	20434	388	364.4	+	1.06	1.04e-06	0.00321
Sensory Perception (Go:0007600)	1576	8	28.1	-	0.28	9.85e-06	0.019
Unclassified (Unclassified)	1828	9	32.6	-	0.28	1.04e-06	0.00402
Sensory Perception Of Smell (Go:0007608)	1095	1	19.53	-	0.05	9.19e-08	0.000709
Sensory Perception Of Chemical Stimulus (Go:0007606)	1194	1	21.29	-	0.05	1.97e-08	0.000304
Cellular Component	No. (22262)	No.Gene List (323)	Expected	Over/Under	Fold Enrichment	Raw P Value	FDR
Voltage-Gated Potassium Channel Complex (Go:0008076)	79	9	1.41	+	6.39	2.4e-05	0.00256
Potassium Channel Complex (Go:0034705)	88	10	1.57	+	6.37	8.66e-06	0.00111
Cation Channel Complex (Go:0034703)	203	14	3.62	+	3.87	3.15e-05	0.00318
Ion Channel Complex (Go:0034702)	275	15	4.9	+	3.06	0.000201	0.0161
Transmembrane Transporter Complex (Go:1902495)	289	15	5.15	+	2.91	0.000333	0.0237
Transporter Complex (Go:1990351)	296	15	5.28	+	2.84	0.000423	0.028
Plasma Membrane Protein Complex (Go:0098797)	521	21	9.29	+	2.26	0.000701	0.0421
Neuronal Cell Body (Go:0043025)	680	26	12.13	+	2.14	0.000373	0.0256
Golgi Apparatus (Go:0005794)	1348	47	24.04	+	1.96	1.86e-05	0.00211
Neuron Projection (Go:0043005)	1435	50	25.59	+	1.95	8.46e-06	0.00116
Membrane Protein Complex (Go:0098796)	1095	37	19.53	+	1.89	0.000268	0.0198
Somatodendritic Compartment (Go:0036477)	990	33	17.65	+	1.87	0.00084	0.0474
Neuron Part (Go:0097458)	1718	56	30.64	+	1.83	1.77e-05	0.00212
Plasma Membrane Bounded Cell Projection (Go:0120025)	2142	62	38.2	+	1.62	0.000213	0.0163
Cell Projection (Go:0042995)	2327	67	41.5	+	1.61	0.000134	0.0112
Cytoplasmic Part (Go:0044444)	8233	205	146.82	+	1.4	4.78e-09	9.18e-07
Nucleus (Go:0005634)	6641	164	118.43	+	1.38	1.8e-06	0.000314
Intracellular Membrane-Bounded Organelle (Go:0043231)	10081	247	179.78	+	1.37	2.59e-11	5.53e-09
Cytoplasm (Go:0005737)	10672	260	190.31	+	1.37	3.52e-12	1.13e-09
Membrane-Bounded Organelle (Go:0043227)	10788	262	192.38	+	1.36	3.57e-12	9.8e-10
Intracellular Organelle (Go:0043229)	11737	279	209.31	+	1.33	2.23e-12	8.56e-10
Intracellular Part (Go:0044424)	13409	315	239.12	+	1.32	9.66e-16	1.86e-12
Protein-Containing Complex (Go:0032991)	5241	123	93.46	+	1.32	0.000824	0.0479
Organelle (Go:0043226)	11981	281	213.66	+	1.32	9.16e-12	2.2e-09
Intracellular (Go:0005622)	13486	315	240.5	+	1.31	3.15e-15	3.02e-12
Organelle Part (Go:0044422)	7293	167	130.06	+	1.28	0.000126	0.011
Intracellular Organelle Part (Go:0044446)	7029	159	125.35	+	1.27	0.000481	0.0308
Cell Part (Go:0044464)	15775	345	281.32	+	1.23	7.87e-14	5.04e-11
Cell (Go:0005623)	15778	345	281.37	+	1.23	7.9e-14	3.79e-11
Cellular_Component (Go:0005575)	20724	390	369.57	+	1.06	4.59e-06	0.000734
Extracellular Region (Go:0005576)	2451	21	43.71	-	0.48	0.000121	0.0111
Extracellular Region Part (Go:0044421)	1891	16	33.72	-	0.47	0.000699	0.0433
Extracellular Space (Go:0005615)	1636	10	29.17	-	0.34	5.29e-05	0.00508
Unclassified (Unclassified)	1538	7	27.43	-	0.26	4.59e-06	0.000678
Supplemental Table 3: Gene ontology enrichment analysis of genes upregulated after 4 weeks of Cort treatment. (Panther, http://pantherdb.org/; statistical overrepresentation function, Fisher’s exact test with FDR multiple test correction).

## Sheet: Table 4
Molecular Function	No. (22262)	No.Gene List (323)	Expected	Over/Under	Fold Enrichment	Raw P Value	FDR
Ion Binding (Go:0043167)	5348	92	60.78	+	1.51	1.58e-05	0.024
Binding (Go:0005488)	12812	196	145.6	+	1.35	5.54e-11	2.52e-07
Protein Binding (Go:0005515)	8720	132	99.1	+	1.33	3.22e-05	0.0367
Olfactory Receptor Activity (Go:0004984)	1096	0	12.46	-	< 0.01	5.34e-06	0.0122
Biological Process	No. (22262)	No.Gene List (323)	Expected	Over/Under	Fold Enrichment	Raw P Value	FDR
Nervous System Development (Go:0007399)	2106	51	23.93	+	2.13	2.66e-07	0.00411
System Development (Go:0048731)	4022	73	45.71	+	1.6	3.56e-05	0.0499
Cellular Component Organization Or Biogenesis (Go:0071840)	5061	90	57.52	+	1.56	5.19e-06	0.04
Multicellular Organism Development (Go:0007275)	4585	81	52.11	+	1.55	2.24e-05	0.0431
Cellular Component Organization (Go:0016043)	4876	86	55.41	+	1.55	1.18e-05	0.0454
Anatomical Structure Development (Go:0048856)	4882	86	55.48	+	1.55	1.2e-05	0.037
Developmental Process (Go:0032502)	5199	90	59.08	+	1.52	1.33e-05	0.0342
Cellular Metabolic Process (Go:0044237)	7347	117	83.5	+	1.4	1.54e-05	0.0338
Cellular Process (Go:0009987)	14173	193	161.07	+	1.2	2.31e-05	0.0395
Sensory Perception Of Chemical Stimulus (Go:0007606)	1194	1	13.57	-	0.07	2.74e-05	0.0422
Sensory Perception Of Smell (Go:0007608)	1095	0	12.44	-	< 0.01	5.34e-06	0.0274
Cellular Component	No. (22262)	No.Gene List (323)	Expected	Over/Under	Fold Enrichment	Raw P Value	FDR
Proteasome Complex (Go:0000502)	70	6	0.8	+	7.54	0.000215	0.0197
Endopeptidase Complex (Go:1905369)	71	6	0.81	+	7.44	0.000231	0.0202
Peptidase Complex (Go:1905368)	94	7	1.07	+	6.55	0.000146	0.0147
Endosome Membrane (Go:0010008)	188	9	2.14	+	4.21	0.000406	0.0312
Mitochondrial Protein Complex (Go:0098798)	257	11	2.92	+	3.77	0.00024	0.02
Synapse (Go:0045202)	977	25	11.1	+	2.25	0.000181	0.0174
Cytoplasmic Vesicle (Go:0031410)	1779	41	20.22	+	2.03	2.05e-05	0.00302
Intracellular Vesicle (Go:0097708)	1784	41	20.27	+	2.02	2.11e-05	0.0029
Cell Projection (Go:0042995)	2327	52	26.45	+	1.97	2.51e-06	0.000438
Vesicle (Go:0031982)	1914	42	21.75	+	1.93	4.23e-05	0.00477
Plasma Membrane Bounded Cell Projection (Go:0120025)	2142	46	24.34	+	1.89	3.79e-05	0.00455
Mitochondrion (Go:0005739)	1772	37	20.14	+	1.84	0.000404	0.0323
Membrane-Bounded Organelle (Go:0043227)	10788	183	122.6	+	1.49	2.82e-14	5.42e-11
Intracellular Membrane-Bounded Organelle (Go:0043231)	10081	170	114.57	+	1.48	3.46e-12	1.11e-09
Protein-Containing Complex (Go:0032991)	5241	88	59.56	+	1.48	7.23e-05	0.00771
Cytoplasmic Part (Go:0044444)	8233	136	93.57	+	1.45	8.83e-08	1.7e-05
Intracellular Organelle (Go:0043229)	11737	192	133.39	+	1.44	7.22e-14	3.47e-11
Intracellular Organelle Part (Go:0044446)	7029	114	79.88	+	1.43	8.86e-06	0.00142
Organelle (Go:0043226)	11981	194	136.16	+	1.42	1.1e-13	4.22e-11
Cytoplasm (Go:0005737)	10672	169	121.28	+	1.39	2.66e-09	5.68e-07
Organelle Part (Go:0044422)	7293	115	82.88	+	1.39	3.65e-05	0.00467
Intracellular Part (Go:0044424)	13409	209	152.39	+	1.37	3.38e-14	3.24e-11
Intracellular (Go:0005622)	13486	209	153.26	+	1.36	5.76e-14	3.69e-11
Nucleus (Go:0005634)	6641	102	75.47	+	1.35	0.000415	0.0306
Cell Part (Go:0044464)	15775	222	179.28	+	1.24	3.04e-10	7.3e-08
Cell (Go:0005623)	15778	222	179.31	+	1.24	3.04e-10	8.34e-08
Reactome Pathways	No. (22262)	No.Gene List (323)	Expected	Over/Under	Fold Enrichment	Raw P Value	FDR
Metabolism Of Folate And Pterines (R-Mmu-196757)	16	3	0.18	+	16.5	0.00119	0.0234
Disassembly Of The Destruction Complex And Recruitment Of Axin To The Membrane (R-Mmu-4641262)	20	3	0.23	+	13.2	0.0021	0.0398
Cross-Presentation Of Soluble Exogenous Antigens (Endosomes) (R-Mmu-1236978)	47	6	0.53	+	11.23	2.8e-05	0.00605
Degradation Of Gli1 By The Proteasome (R-Mmu-5610780)	57	7	0.65	+	10.81	7.49e-06	0.00567
Asymmetric Localization Of Pcp Proteins (R-Mmu-4608870)	59	7	0.67	+	10.44	9.22e-06	0.00349
Cdk-Mediated Phosphorylation And Removal Of Cdc6 (R-Mmu-69017)	51	6	0.58	+	10.35	4.26e-05	0.00716
Regulation Of Ornithine Decarboxylase (Odc) (R-Mmu-350562)	51	6	0.58	+	10.35	4.26e-05	0.00645
Ubiquitin-Dependent Degradation Of Cyclin D1 (R-Mmu-69229)	52	6	0.59	+	10.15	4.71e-05	0.00648
Ubiquitin-Dependent Degradation Of Cyclin D (R-Mmu-75815)	52	6	0.59	+	10.15	4.71e-05	0.00594
Autodegradation Of The E3 Ubiquitin Ligase Cop1 (R-Mmu-349425)	52	6	0.59	+	10.15	4.71e-05	0.00548
P53-Independent G1/S Dna Damage Checkpoint (R-Mmu-69613)	53	6	0.6	+	9.96	5.19e-05	0.00561
P53-Independent Dna Damage Response (R-Mmu-69610)	53	6	0.6	+	9.96	5.19e-05	0.00524
Ubiquitin Mediated Degradation Of Phosphorylated Cdc25A (R-Mmu-69601)	53	6	0.6	+	9.96	5.19e-05	0.00491
Stabilization Of P53 (R-Mmu-69541)	55	6	0.63	+	9.6	6.28e-05	0.005
Degradation Of Axin (R-Mmu-4641257)	55	6	0.63	+	9.6	6.28e-05	0.00475
Scf-Beta-Trcp Mediated Degradation Of Emi1 (R-Mmu-174113)	55	6	0.63	+	9.6	6.28e-05	0.00453
Auf1 (Hnrnp D0) Binds And Destabilizes Mrna (R-Mmu-450408)	55	6	0.63	+	9.6	6.28e-05	0.00432
Degradation Of Dvl (R-Mmu-4641258)	57	6	0.65	+	9.26	7.54e-05	0.00476
Gli3 Is Processed To Gli3R By The Proteasome (R-Mmu-5610785)	58	6	0.66	+	9.1	8.25e-05	0.00499
Nik-->Noncanonical Nf-Kb Signaling (R-Mmu-5676590)	59	6	0.67	+	8.95	9e-05	0.00524
Cdt1 Association With The Cdc6:Orc:Origin Complex (R-Mmu-68827)	59	6	0.67	+	8.95	9e-05	0.00504
Dectin-1 Mediated Noncanonical Nf-Kb Signaling (R-Mmu-5607761)	59	6	0.67	+	8.95	9e-05	0.00486
Scf(Skp2)-Mediated Degradation Of P27/P21 (R-Mmu-187577)	60	6	0.68	+	8.8	9.81e-05	0.00512
The Role Of Gtse1 In G2/M Progression After G2 Checkpoint (R-Mmu-8852276)	60	6	0.68	+	8.8	9.81e-05	0.00495
Pcp/Ce Pathway (R-Mmu-4086400)	82	8	0.93	+	8.58	7.97e-06	0.00402
Hedgehog Ligand Biogenesis (R-Mmu-5358346)	62	6	0.7	+	8.52	0.000116	0.00566
Beta-Catenin Independent Wnt Signaling (R-Mmu-3858494)	104	10	1.18	+	8.46	6.57e-07	0.000994
P53-Dependent G1/S Dna Damage Checkpoint (R-Mmu-69580)	63	6	0.72	+	8.38	0.000126	0.00595
Autodegradation Of Cdh1 By Cdh1:Apc/C (R-Mmu-174084)	63	6	0.72	+	8.38	0.000126	0.00577
P53-Dependent G1 Dna Damage Response (R-Mmu-69563)	63	6	0.72	+	8.38	0.000126	0.0056
Degradation Of Beta-Catenin By The Destruction Complex (R-Mmu-195253)	75	7	0.85	+	8.21	3.86e-05	0.00731
G1/S Dna Damage Checkpoints (R-Mmu-69615)	65	6	0.74	+	8.12	0.000148	0.00638
Activation Of Nf-Kappab In B Cells (R-Mmu-1169091)	66	6	0.75	+	8	0.000159	0.0067
Regulation Of Ras By Gaps (R-Mmu-5658442)	67	6	0.76	+	7.88	0.000172	0.00704
Apc/C:Cdc20 Mediated Degradation Of Securin (R-Mmu-174154)	67	6	0.76	+	7.88	0.000172	0.00685
Cyclin E Associated Events During G1/S Transition (R-Mmu-69202)	68	6	0.77	+	7.76	0.000186	0.0072
Assembly Of The Pre-Replicative Complex (R-Mmu-68867)	68	6	0.77	+	7.76	0.000186	0.00702
Cyclin A:Cdk2-Associated Events At S Phase Entry (R-Mmu-69656)	69	6	0.78	+	7.65	0.0002	0.00737
Orc1 Removal From Chromatin (R-Mmu-68949)	71	6	0.81	+	7.44	0.000231	0.00832
Switching Of Origins To A Post-Replicative State (R-Mmu-69052)	71	6	0.81	+	7.44	0.000231	0.00813
Cdc20:Phospho-Apc/C Mediated Degradation Of Cyclin A (R-Mmu-174184)	72	6	0.82	+	7.33	0.000248	0.00852
Apc/C:Cdh1 Mediated Degradation Of Cdc20 And Other Apc/C:Cdh1 Targeted Proteins In Late Mitosis/Early G1 (R-Mmu-174178)	72	6	0.82	+	7.33	0.000248	0.00833
Apc:Cdc20 Mediated Degradation Of Cell Cycle Proteins Prior To Satisfation Of The Cell Cycle Checkpoint (R-Mmu-179419)	73	6	0.83	+	7.23	0.000266	0.00855
Removal Of Licensing Factors From Origins (R-Mmu-69300)	73	6	0.83	+	7.23	0.000266	0.00838
Mapk6/Mapk4 Signaling (R-Mmu-5687128)	74	6	0.84	+	7.13	0.000285	0.00879
Apc/C:Cdc20 Mediated Degradation Of Mitotic Proteins (R-Mmu-176409)	75	6	0.85	+	7.04	0.000305	0.00922
Activation Of Apc/C And Apc/C:Cdc20 Mediated Degradation Of Mitotic Proteins (R-Mmu-176814)	76	6	0.86	+	6.95	0.000326	0.00966
Regulation Of Dna Replication (R-Mmu-69304)	76	6	0.86	+	6.95	0.000326	0.00947
Metabolism Of Polyamines (R-Mmu-351202)	80	6	0.91	+	6.6	0.000421	0.0116
Fceri Mediated Nf-Kb Activation (R-Mmu-2871837)	80	6	0.91	+	6.6	0.000421	0.0114
Regulation Of Apc/C Activators Between G1/S And Early Anaphase (R-Mmu-176408)	82	6	0.93	+	6.44	0.000476	0.0126
Hedgehog 'Off' State (R-Mmu-5610787)	110	8	1.25	+	6.4	5.74e-05	0.00511
Regulation Of Mrna Stability By Proteins That Bind Au-Rich Elements (R-Mmu-450531)	83	6	0.94	+	6.36	0.000506	0.013
Dna Replication Pre-Initiation (R-Mmu-69002)	83	6	0.94	+	6.36	0.000506	0.0128
M/G1 Transition (R-Mmu-68874)	83	6	0.94	+	6.36	0.000506	0.0126
Hedgehog 'On' State (R-Mmu-5632684)	113	8	1.28	+	6.23	6.86e-05	0.00452
Uch Proteinases (R-Mmu-5689603)	86	6	0.98	+	6.14	0.000604	0.0145
Regulation Of Mitotic Cell Cycle (R-Mmu-453276)	88	6	1	+	6	0.000677	0.016
Apc/C-Mediated Degradation Of Cell Cycle Proteins (R-Mmu-174143)	88	6	1	+	6	0.000677	0.0158
Tcf Dependent Signaling In Response To Wnt (R-Mmu-201681)	147	10	1.67	+	5.99	1.19e-05	0.00359
Downstream Tcr Signaling (R-Mmu-202424)	89	6	1.01	+	5.93	0.000716	0.0159
Clec7A (Dectin-1) Signaling (R-Mmu-5607764)	90	6	1.02	+	5.87	0.000756	0.0164
Tcr Signaling (R-Mmu-202403)	109	7	1.24	+	5.65	0.000343	0.00979
G1/S Transition (R-Mmu-69206)	110	7	1.25	+	5.6	0.000361	0.0101
Abc-Family Proteins Mediated Transport (R-Mmu-382556)	95	6	1.08	+	5.56	0.000987	0.0207
Tnfr2 Non-Canonical Nf-Kb Pathway (R-Mmu-5668541)	95	6	1.08	+	5.56	0.000987	0.0205
Antigen Processing-Cross Presentation (R-Mmu-1236975)	95	6	1.08	+	5.56	0.000987	0.0202
Synthesis Of Dna (R-Mmu-69239)	98	6	1.11	+	5.39	0.00115	0.0229
Dna Replication (R-Mmu-69306)	106	6	1.2	+	4.98	0.00168	0.0326
S Phase (R-Mmu-69242)	126	7	1.43	+	4.89	0.000779	0.0166
C-Type Lectin Receptors (Clrs) (R-Mmu-5621481)	113	6	1.28	+	4.67	0.00229	0.0427
Mitotic G1-G1/S Phases (R-Mmu-453279)	132	7	1.5	+	4.67	0.00101	0.0204
Signaling By Hedgehog (R-Mmu-5358351)	153	8	1.74	+	4.6	0.000488	0.0127
Signaling By Wnt (R-Mmu-195721)	218	11	2.48	+	4.44	6.02e-05	0.00506
Ub-Specific Processing Proteases (R-Mmu-5689880)	162	8	1.84	+	4.35	0.000698	0.016
G2/M Transition (R-Mmu-69275)	162	8	1.84	+	4.35	0.000698	0.0158
Mitotic G2-G2/M Phases (R-Mmu-453274)	164	8	1.86	+	4.29	0.000753	0.0165
Metabolism Of Amino Acids And Derivatives (R-Mmu-71291)	217	10	2.47	+	4.05	0.000262	0.00861
Axon Guidance (R-Mmu-422475)	435	17	4.94	+	3.44	1.57e-05	0.00396
Developmental Biology (R-Mmu-1266738)	644	18	7.32	+	2.46	0.000532	0.013
Unclassified (Unclassified)	14480	140	164.56	-	0.85	0.00179	0.0342
Supplemental Table 4: Gene ontology enrichment analysis of genes downregulated after 4 weeks of Cort treatment. (Panther, http://pantherdb.org/; statistical overrepresentation function, Fisher’s exact test with FDR multiple test correction).

## Sheet: Table 5
Molecular Function	No. (22262)	No.Gene List (323)	Expected	Over/Under	Fold Enrichment	Raw P Value	FDR
Olfactory Receptor Activity (Go:0004984)	1096	0	15.9	-	< 0.01	1.5e-07	0.000682
Protein Domain Specific Binding (Go:0019904)	777	29	11.27	+	2.57	5.58e-06	0.0127
Biological Process	No. (22262)	No.Gene List (323)	Expected	Over/Under	Fold Enrichment	Raw P Value	FDR
Regulation Of Hormone Secretion (Go:0046883)	288	16	4.18	+	3.83	8.83e-06	0.0272
Regulation Of Hormone Levels (Go:0010817)	524	22	7.6	+	2.89	1.43e-05	0.0314
Regulation Of Cellular Component Organization (Go:0051128)	2348	61	34.07	+	1.79	1.02e-05	0.0263
Regulation Of Biological Quality (Go:0065008)	3583	86	51.99	+	1.65	1.97e-06	0.00761
Sensory Perception (Go:0007600)	1576	3	22.87	-	0.13	2.56e-07	0.00131
Sensory Perception Of Smell (Go:0007608)	1095	0	15.89	-	< 0.01	1.5e-07	0.00115
Sensory Perception Of Chemical Stimulus (Go:0007606)	1194	0	17.32	-	< 0.01	4.58e-08	0.000707
Cellular Component	No. (22262)	No.Gene List (323)	Expected	Over/Under	Fold Enrichment	Raw P Value	FDR
Postsynaptic Density (Go:0014069)	254	13	3.69	+	3.53	0.000134	0.0117
Postsynaptic Specialization (Go:0099572)	256	13	3.71	+	3.5	0.000144	0.012
Asymmetric Synapse (Go:0032279)	258	13	3.74	+	3.47	0.000155	0.0124
Neuron To Neuron Synapse (Go:0098984)	262	13	3.8	+	3.42	0.000179	0.0138
Neuronal Cell Body (Go:0043025)	680	25	9.87	+	2.53	3.2e-05	0.00384
Axon (Go:0030424)	664	23	9.63	+	2.39	0.000199	0.0141
Cell Body (Go:0044297)	761	25	11.04	+	2.26	0.000188	0.0139
Neuron Part (Go:0097458)	1718	51	24.93	+	2.05	1.7e-06	0.000217
Somatodendritic Compartment (Go:0036477)	990	29	14.36	+	2.02	0.000581	0.0398
Neuron Projection (Go:0043005)	1435	40	20.82	+	1.92	9.42e-05	0.01
Intracellular Organelle Lumen (Go:0070013)	3861	84	56.02	+	1.5	0.000113	0.0114
Organelle Lumen (Go:0043233)	3866	84	56.09	+	1.5	0.000115	0.011
Membrane-Enclosed Lumen (Go:0031974)	3866	84	56.09	+	1.5	0.000115	0.0105
Intracellular Non-Membrane-Bounded Organelle (Go:0043232)	3971	82	57.62	+	1.42	0.000749	0.0496
Non-Membrane-Bounded Organelle (Go:0043228)	3971	82	57.62	+	1.42	0.000749	0.0479
Intracellular Organelle Part (Go:0044446)	7029	145	101.98	+	1.42	6.91e-07	0.000102
Intracellular Membrane-Bounded Organelle (Go:0043231)	10081	206	146.27	+	1.41	4.2e-11	1.34e-08
Organelle Part (Go:0044422)	7293	149	105.81	+	1.41	8.63e-07	0.000118
Cytoplasmic Part (Go:0044444)	8233	168	119.45	+	1.41	5.6e-08	1.08e-05
Membrane-Bounded Organelle (Go:0043227)	10788	214	156.52	+	1.37	2.26e-10	5.43e-08
Intracellular Organelle (Go:0043229)	11737	232	170.29	+	1.36	4.19e-12	2.68e-09
Cytoplasm (Go:0005737)	10672	210	154.84	+	1.36	1e-09	2.14e-07
Organelle (Go:0043226)	11981	235	173.83	+	1.35	5.76e-12	2.76e-09
Nucleus (Go:0005634)	6641	130	96.35	+	1.35	8.47e-05	0.00956
Intracellular (Go:0005622)	13486	258	195.67	+	1.32	2.23e-13	4.28e-10
Intracellular Part (Go:0044424)	13409	256	194.55	+	1.32	5.9e-13	5.67e-10
Cell (Go:0005623)	15778	280	228.92	+	1.22	3.25e-11	1.25e-08
Cell Part (Go:0044464)	15775	279	228.88	+	1.22	7.9e-11	2.17e-08
Cellular_Component (Go:0005575)	20724	320	300.69	+	1.06	5.58e-07	9.75e-05
Unclassified (Unclassified)	1538	3	22.31	-	0.13	5.58e-07	8.94e-05
Supplemental Table 5: Gene ontology enrichment analysis of genes upregulated after 2 days of Cort treatment. (Panther, http://pantherdb.org/; statistical overrepresentation function, Fisher’s exact test with FDR multiple test correction).

## Sheet: Table 6
Molecular Function	No. (22262)	No.Gene List (323)	Expected	Over/Under	Fold Enrichment	Raw P Value	FDR
Calcium-Dependent Phospholipid Binding (Go:0005544)	50	6	0.69	+	8.65	0.000115	0.0475
Calcium Ion Binding (Go:0005509)	593	30	8.23	+	3.64	2.77e-09	1.26e-05
Phospholipid Binding (Go:0005543)	399	17	5.54	+	3.07	6.71e-05	0.0306
Ion Transmembrane Transporter Activity (Go:0015075)	831	30	11.53	+	2.6	2.99e-06	0.00341
Inorganic Molecular Entity Transmembrane Transporter Activity (Go:0015318)	793	28	11.01	+	2.54	9.63e-06	0.00879
Transmembrane Transporter Activity (Go:0022857)	1005	31	13.95	+	2.22	4.76e-05	0.0272
Transporter Activity (Go:0005215)	1161	34	16.11	+	2.11	5.41e-05	0.0274
Anion Binding (Go:0043168)	2631	60	36.52	+	1.64	0.000128	0.0487
Ion Binding (Go:0043167)	5348	107	74.23	+	1.44	3.09e-05	0.0201
Protein Binding (Go:0005515)	8720	158	121.03	+	1.31	2.89e-05	0.022
Binding (Go:0005488)	12812	219	177.83	+	1.23	1.78e-06	0.0027
Olfactory Receptor Activity (Go:0004984)	1096	0	15.21	-	< 0.01	3.34e-07	0.000761
Biological Process	No. (22262)	No.Gene List (323)	Expected	Over/Under	Fold Enrichment	Raw P Value	FDR
Synaptic Vesicle Endocytosis (Go:0048488)	32	5	0.44	+	11.26	0.000142	0.0383
Synaptic Vesicle Recycling (Go:0036465)	40	6	0.56	+	10.81	3.71e-05	0.0179
Cellular Response To Topologically Incorrect Protein (Go:0035967)	81	8	1.12	+	7.12	3.04e-05	0.0162
Vesicle Localization (Go:0051648)	178	12	2.47	+	4.86	1.3e-05	0.00834
Establishment Of Vesicle Localization (Go:0051650)	168	11	2.33	+	4.72	3.83e-05	0.0179
Locomotory Behavior (Go:0007626)	232	12	3.22	+	3.73	0.000147	0.0391
Proteasomal Protein Catabolic Process (Go:0010498)	289	14	4.01	+	3.49	8.18e-05	0.0234
Chemical Synaptic Transmission (Go:0007268)	345	16	4.79	+	3.34	4.23e-05	0.0172
Anterograde Trans-Synaptic Signaling (Go:0098916)	345	16	4.79	+	3.34	4.23e-05	0.0167
Trans-Synaptic Signaling (Go:0099537)	354	16	4.91	+	3.26	5.66e-05	0.0194
Synaptic Signaling (Go:0099536)	356	16	4.94	+	3.24	6.03e-05	0.0186
Modulation Of Chemical Synaptic Transmission (Go:0050804)	395	17	5.48	+	3.1	5.96e-05	0.0191
Regulation Of Trans-Synaptic Signaling (Go:0099177)	395	17	5.48	+	3.1	5.96e-05	0.0188
Positive Regulation Of Nervous System Development (Go:0051962)	603	25	8.37	+	2.99	2.09e-06	0.00248
Positive Regulation Of Neurogenesis (Go:0050769)	536	21	7.44	+	2.82	3.11e-05	0.016
Positive Regulation Of Cell Development (Go:0010720)	608	23	8.44	+	2.73	2.21e-05	0.0122
Neuron Projection Development (Go:0031175)	661	25	9.17	+	2.72	9.7e-06	0.00787
Regulation Of Neuron Projection Development (Go:0010975)	560	21	7.77	+	2.7	5.69e-05	0.0187
Regulation Of Nervous System Development (Go:0051960)	972	36	13.49	+	2.67	1.57e-07	0.000605
Regulation Of Neurogenesis (Go:0050767)	875	32	12.15	+	2.63	1.05e-06	0.0018
Regulation Of Cell Development (Go:0060284)	1003	35	13.92	+	2.51	1.34e-06	0.00187
Cell Morphogenesis (Go:0000902)	692	24	9.61	+	2.5	5.57e-05	0.0195
Regulation Of Neuron Differentiation (Go:0045664)	724	25	10.05	+	2.49	4.17e-05	0.0174
Regulation Of Plasma Membrane Bounded Cell Projection Organization (Go:0120035)	714	24	9.91	+	2.42	0.000121	0.0339
Neuron Development (Go:0048666)	808	27	11.22	+	2.41	4.34e-05	0.0167
Regulation Of Cell Projection Organization (Go:0031344)	723	24	10.04	+	2.39	0.000135	0.0372
Cellular Component Morphogenesis (Go:0032989)	789	26	10.95	+	2.37	7.25e-05	0.0211
Neuron Differentiation (Go:0030182)	981	32	13.62	+	2.35	1.1e-05	0.00809
Plasma Membrane Bounded Cell Projection Organization (Go:0120036)	1014	33	14.07	+	2.34	8.24e-06	0.00706
Cell Projection Organization (Go:0030030)	1062	34	14.74	+	2.31	1.11e-05	0.0078
Neurogenesis (Go:0022008)	1657	53	23	+	2.3	2.46e-08	0.00019
Nervous System Development (Go:0007399)	2106	67	29.23	+	2.29	1.75e-10	2.7e-06
Positive Regulation Of Cellular Component Organization (Go:0051130)	1205	38	16.73	+	2.27	3.56e-06	0.00343
Generation Of Neurons (Go:0048699)	1561	49	21.67	+	2.26	1.42e-07	0.000728
Positive Regulation Of Cell Differentiation (Go:0045597)	1033	32	14.34	+	2.23	3.27e-05	0.0163
Ion Transport (Go:0006811)	1103	33	15.31	+	2.16	5.67e-05	0.019
Movement Of Cell Or Subcellular Component (Go:0006928)	1273	36	17.67	+	2.04	6.69e-05	0.0199
Cell Development (Go:0048468)	1601	44	22.22	+	1.98	2.05e-05	0.0117
Regulation Of Cell Differentiation (Go:0045595)	1758	48	24.4	+	1.97	1.06e-05	0.00818
Regulation Of Multicellular Organismal Development (Go:2000026)	1983	52	27.52	+	1.89	1.27e-05	0.00849
Regulation Of Cellular Component Organization (Go:0051128)	2348	61	32.59	+	1.87	2.51e-06	0.00258
Cellular Localization (Go:0051641)	1921	49	26.66	+	1.84	4.06e-05	0.0174
Regulation Of Developmental Process (Go:0050793)	2515	63	34.91	+	1.8	5.07e-06	0.0046
Regulation Of Localization (Go:0032879)	2619	62	36.35	+	1.71	3.87e-05	0.0176
Transport (Go:0006810)	3380	80	46.91	+	1.71	1.42e-06	0.00183
Establishment Of Localization (Go:0051234)	3511	83	48.73	+	1.7	9.19e-07	0.00177
Regulation Of Biological Quality (Go:0065008)	3583	84	49.73	+	1.69	1.13e-06	0.00175
Regulation Of Multicellular Organismal Process (Go:0051239)	2912	66	40.42	+	1.63	6.16e-05	0.0186
Localization (Go:0051179)	4587	103	63.67	+	1.62	2.84e-07	0.000729
System Development (Go:0048731)	4022	90	55.83	+	1.61	2.43e-06	0.00268
Cellular Developmental Process (Go:0048869)	3589	80	49.82	+	1.61	1.66e-05	0.00984
Cell Differentiation (Go:0030154)	3506	77	48.66	+	1.58	3.99e-05	0.0176
Cellular Component Organization Or Biogenesis (Go:0071840)	5061	111	70.25	+	1.58	1.8e-07	0.000556
Cellular Component Organization (Go:0016043)	4876	106	67.68	+	1.57	7.59e-07	0.00167
Multicellular Organism Development (Go:0007275)	4585	94	63.64	+	1.48	5.17e-05	0.0185
Developmental Process (Go:0032502)	5199	104	72.16	+	1.44	4.62e-05	0.0174
Sensory Perception Of Smell (Go:0007608)	1095	2	15.2	-	0.13	4.7e-05	0.0173
Sensory Perception Of Chemical Stimulus (Go:0007606)	1194	2	16.57	-	0.12	1.57e-05	0.0097
Cellular Component	No. (22262)	No.Gene List (323)	Expected	Over/Under	Fold Enrichment	Raw P Value	FDR
Noc4P-Nop14P Complex (Go:0030692)	2	2	0.03	+	72.05	0.0011	0.0358
Axon Cytoplasm (Go:1904115)	14	3	0.19	+	15.44	0.0015	0.045
Gaba Receptor Complex (Go:1902710)	19	4	0.26	+	15.17	0.000248	0.0108
Inhibitory Synapse (Go:0060077)	22	4	0.31	+	13.1	0.000406	0.0156
Exocytic Vesicle Membrane (Go:0099501)	82	8	1.14	+	7.03	3.3e-05	0.00205
Synaptic Vesicle Membrane (Go:0030672)	82	8	1.14	+	7.03	3.3e-05	0.00198
Synaptic Vesicle (Go:0008021)	190	14	2.64	+	5.31	9.26e-07	9.35e-05
Exocytic Vesicle (Go:0070382)	205	15	2.85	+	5.27	4.1e-07	4.37e-05
Transport Vesicle Membrane (Go:0030658)	115	8	1.6	+	5.01	0.000297	0.0127
Terminal Bouton (Go:0043195)	120	8	1.67	+	4.8	0.000389	0.0153
Transport Vesicle (Go:0030133)	284	18	3.94	+	4.57	2.14e-07	3.16e-05
Presynapse (Go:0098793)	389	23	5.4	+	4.26	1.45e-08	2.79e-06
Neuron Projection Terminus (Go:0044306)	211	12	2.93	+	4.1	6.27e-05	0.00301
Axon Terminus (Go:0043679)	194	11	2.69	+	4.09	0.000129	0.00578
Leading Edge Membrane (Go:0031256)	145	8	2.01	+	3.97	0.00126	0.0402
Axon (Go:0030424)	664	33	9.22	+	3.58	6.49e-10	1.38e-07
Synapse Part (Go:0044456)	787	38	10.92	+	3.48	6.51e-11	3.13e-08
Axon Part (Go:0033267)	439	21	6.09	+	3.45	1.7e-06	0.000155
Postsynaptic Membrane (Go:0045211)	261	12	3.62	+	3.31	0.000411	0.0155
Distal Axon (Go:0150034)	361	16	5.01	+	3.19	7.06e-05	0.0033
Synapse (Go:0045202)	977	42	13.56	+	3.1	1.87e-10	7.2e-08
Postsynapse (Go:0098794)	500	21	6.94	+	3.03	1.16e-05	0.000926
Neuron Projection (Go:0043005)	1435	60	19.92	+	3.01	3.71e-14	3.56e-11
Synaptic Membrane (Go:0097060)	336	14	4.66	+	3	0.000362	0.0145
Cytoplasmic Vesicle Membrane (Go:0030659)	292	12	4.05	+	2.96	0.00105	0.0349
Neuron Part (Go:0097458)	1718	69	23.85	+	2.89	1.96e-15	3.76e-12
Neuronal Cell Body (Go:0043025)	680	24	9.44	+	2.54	4.27e-05	0.00235
Cytoplasmic Vesicle Part (Go:0044433)	507	17	7.04	+	2.42	0.00097	0.0338
Cell Body (Go:0044297)	761	25	10.56	+	2.37	0.000106	0.00485
Secretory Vesicle (Go:0099503)	551	18	7.65	+	2.35	0.00128	0.0402
Cell Projection (Go:0042995)	2327	74	32.3	+	2.29	1.94e-11	1.24e-08
Plasma Membrane Bounded Cell Projection (Go:0120025)	2142	68	29.73	+	2.29	2.09e-10	6.7e-08
Cell Projection Part (Go:0044463)	1482	47	20.57	+	2.28	2.49e-07	3.19e-05
Plasma Membrane Bounded Cell Projection Part (Go:0120038)	1482	47	20.57	+	2.28	2.49e-07	2.99e-05
Somatodendritic Compartment (Go:0036477)	990	31	13.74	+	2.26	3.96e-05	0.00223
Whole Membrane (Go:0098805)	1072	33	14.88	+	2.22	2.63e-05	0.00174
Cell Junction (Go:0030054)	1094	33	15.18	+	2.17	5.29e-05	0.00282
Plasma Membrane Region (Go:0098590)	1034	28	14.35	+	1.95	0.00097	0.0332
Bounding Membrane Of Organelle (Go:0098588)	1028	27	14.27	+	1.89	0.00167	0.0492
Cytoplasmic Vesicle (Go:0031410)	1779	46	24.69	+	1.86	5.34e-05	0.00277
Intracellular Vesicle (Go:0097708)	1784	46	24.76	+	1.86	5.56e-05	0.00281
Integral Component Of Plasma Membrane (Go:0005887)	1363	35	18.92	+	1.85	0.000512	0.0189
Vesicle (Go:0031982)	1914	49	26.57	+	1.84	3.85e-05	0.00224
Intrinsic Component Of Plasma Membrane (Go:0031226)	1432	36	19.88	+	1.81	0.000666	0.0237
Endomembrane System (Go:0012505)	3721	85	51.65	+	1.65	2.47e-06	0.000215
Cell Periphery (Go:0071944)	5171	108	71.77	+	1.5	3.67e-06	0.000306
Plasma Membrane (Go:0005886)	5041	103	69.97	+	1.47	2.07e-05	0.00147
Intrinsic Component Of Membrane (Go:0031224)	5932	115	82.34	+	1.4	5.63e-05	0.00277
Cytoplasmic Part (Go:0044444)	8233	159	114.28	+	1.39	2.92e-07	3.3e-05
Membrane Part (Go:0044425)	7198	137	99.91	+	1.37	1.29e-05	0.000991
Integral Component Of Membrane (Go:0016021)	5774	108	80.14	+	1.35	0.00052	0.0189
Membrane (Go:0016020)	9219	171	127.96	+	1.34	1.22e-06	0.000117
Intracellular Organelle Part (Go:0044446)	7029	128	97.56	+	1.31	0.00034	0.0139
Cytoplasm (Go:0005737)	10672	194	148.13	+	1.31	2.11e-07	3.38e-05
Organelle Part (Go:0044422)	7293	132	101.23	+	1.3	0.000308	0.0129
Membrane-Bounded Organelle (Go:0043227)	10788	188	149.74	+	1.26	1.6e-05	0.00118
Intracellular Part (Go:0044424)	13409	230	186.12	+	1.24	2.16e-07	2.96e-05
Intracellular (Go:0005622)	13486	231	187.19	+	1.23	2.08e-07	3.63e-05
Intracellular Organelle (Go:0043229)	11737	200	162.91	+	1.23	2.61e-05	0.00179
Organelle (Go:0043226)	11981	203	166.3	+	1.22	3.25e-05	0.00208
Cell Part (Go:0044464)	15775	266	218.96	+	1.21	5.66e-10	1.36e-07
Cell (Go:0005623)	15778	266	219	+	1.21	5.66e-10	1.55e-07
Intracellular Membrane-Bounded Organelle (Go:0043231)	10081	169	139.93	+	1.21	0.00103	0.0346
Cellular_Component (Go:0005575)	20724	301	287.65	+	1.05	0.00136	0.042
Unclassified (Unclassified)	1538	8	21.35	-	0.37	0.00136	0.0413
Reactome Pathways	No. (22262)	No.Gene List (323)	Expected	Over/Under	Fold Enrichment	Raw P Value	FDR
Transmission Across Chemical Synapses (R-Mmu-112315)	194	13	2.69	+	4.83	6.03e-06	0.00456
Neuronal System (R-Mmu-112316)	307	18	4.26	+	4.22	6.28e-07	0.00095
Transmembrane Transport Of Small Molecules (R-Mmu-382551)	601	23	8.34	+	2.76	1.86e-05	0.00937
Supplemental Table 6: Gene ontology enrichment analysis of genes downregulated after 2 days of Cort treatment. (Panther, http://pantherdb.org/; statistical overrepresentation function, Fisher’s exact test with FDR multiple test correction).

## Sheet: Table 7
Upstream Regulator	Expr Log Ratio	Molecule Type	Predicted Activation State	Activation Z-Score	Overlap P-value	FDR	Target molecules in dataset
HNRNPA2B1	0.035	Other			4.76e-05	0.0513	ATG12,CP,CTSV,DNER,FN1,JUP,LPAR1,MAST4,PDE1A,PGM2L1,PPARGC1A,SLC1A2,STK32B,UTRN,VCAN
miR-22-3p (miRNAs w/seed AGCUGCC)		Mature MicroRNA		0	5.67e-05	0.0513	ARRB1,FRAT2,MVB12B,POGK,ZCCHC14,ZNF618
TP53	-0.05	Transcription Regulator		-0.322	0.000271	0.164	A2M,ABCA2,ACSS1,ACTN4,AHSA1,AK1,AK4,ARHGEF2,ARRB1,ATP5MC1,CCND3,COL4A1,CP,Cyb5r3,DAPK1,DDX5,DHFR,DLAT,DNAJC11,DNAJC12,DPYSL4,EDNRA,ENPP2,ESR1,FGF2,FN1,GPR12,GSK3A,GSTP1,HDAC9,HOMEZ,IGF1,ITGB5,KDR,LPIN1,MAPRE3,MCL1,ME2,MRPL16,Mt2,NAB1,NAMPT,NCOR2,NEXN,NFS1,NPFFR2,PFKFB3,PFKP,PMS2,PPARGC1A,PRKAR2A,PRKG1,PSEN1,PSMA1,PTGS1,PTN,RBBP4,RYR2,SERPINA3,SESN1,SLC5A3,SMC3,SMURF1,SPHK2,SQLE,SULF2,TET2,TGFB3,T…
mir-183		MicroRNA		-0.094	0.000385	0.168	FN1,ITGB1,JUP,SLC30A7,VIM
HSF1	0.492	Transcription Regulator		-0.288	0.000493	0.168	AHSA1,CFLAR,DNAJB1,HERC4,HSF2,ITGB5,JARID2,LSM2,MCL1,NCOR1,NCOR2,PMS2,SLC5A3,SPHK2,VCAN
MFGE8	-0.402	Other			0.000558	0.168	CCND3,EDIL3,FGF2
SLC25A33	-0.66	Transporter			0.000965	0.198	GABPA,PPARGC1A
KCNJ6	0.777	Ion Channel			0.000965	0.198	KCNJ10,KCNJ3
FEV		Transcription Regulator			0.000997	0.198	GABRQ,GRIA4,ITGB1,KCTD20,LPAR1,NPY,NR3C1,SATB1,VIM
CTSS	0.484	Peptidase			0.00109	0.198	COL4A1,CTSV,CX3CL1,ITGB1,UTRN
LILRB1		Transmembrane Receptor		0	0.00125	0.198	FGFR3,ITGB1,MAF,ST3GAL6
TGFB2	0.489	Growth Factor		1.276	0.00131	0.198	CFLAR,DOCK4,FN1,KDR,VCAN
TCOF1	-0.712	Transporter			0.00159	0.207	ACVR2A,AK4,ANKRD10,ARIH1,ASAP1,DNAJC11,MED1,PPIL4
FOXO3	-0.551	Transcription Regulator		1.798	0.0016	0.207	ATG12,COL4A1,ESR1,FLNB,FN1,Mt1,Mt2,NAMPT,PPARGC1A,PTGS1,PTPRB,SESN1,VIM
mir-96		MicroRNA		-1	0.002	0.23	FN1,JUP,SLC30A7,VIM
APP	-0.176	Other			0.00235	0.23	AK1,ALDOC,AMPH,ARF4,ATP6V1E1,CFL2,ENPP2,ESR1,FGF2,GNG2,GSTP1,IGF1,INA,MBP,MEF2C,MERTK,Mt1,NPY,NR3C1,PACS2,PFKFB3,SLC11A2,SLC1A2,SLC7A11
TGFB1	-0.055	Growth Factor		-0.419	0.00236	0.23	ABL1,ACSS1,ARHGEF2,CCND3,CDH11,CELSR2,COL4A1,CX3CR1,DAAM1,DOCK4,EDNRA,FAM107A,FGF2,FN1,FZD1,GNG2,GPR12,HNRNPAB,IGF1,ITGB1,JUP,KDR,KLF15,LAMC1,LPAR4,PTGS1,RASL11B,RORA,SERPINA3,SLC1A2,TGFB3,VCAN,VIM
PGR	0.213	Ligand-Dependent Nuclear Receptor		0.269	0.00246	0.23	AK4,CCND3,EDNRA,ESR1,FLOT2,FN1,ITGB1,KLF11,KLF5,PFKP,SRSF7,TGFB3,VCAN
MSTN		Growth Factor		0.243	0.00249	0.23	CTSV,FN1,IGF1,PPARGC1A,VIM
PTN	-0.773	Growth Factor			0.00283	0.23	DLK1,MBP
ZNF335	-0.034	Transcription Regulator			0.00283	0.23	MEF2C,REST
CASP8AP2	-0.003	Transcription Regulator			0.00283	0.23	CFLAR,MCL1
FGF2	0.821	Growth Factor		1.387	0.00303	0.23	CCND3,CDH11,EFNB2,FGF2,FGFR3,FN1,GCH1,HRH3,ITGB1,LEF1,NPY,VIM
FZD8	0.398	G-Protein Coupled Receptor			0.00305	0.23	FN1,VCAN,VIM
miR-16-5p (and other miRNAs w/seed AGCAGCA)		Mature MicroRNA	Inhibited	-2.183	0.0033	0.239	CCND3,FGF2,GALNT13,IGF1,MGAT4A
VEGFA	0.18	Growth Factor		1.299	0.00356	0.239	ADAM15,CTSV,EFNB2,FGF2,FN1,ITGB1,KDR,MCL1,PPARGC1A,TRPC6
mir-182		MicroRNA		-1.633	0.00357	0.239	ADCY6,CDH4,FN1,JUP,SLC30A7,VIM
MKNK1	-0.574	Kinase		-1.667	0.0037	0.239	ACOT7,ARIH1,ARVCF,CP,FLNB,HSD17B4,LAMC1,TMBIM6,VIM
LOXL2		Enzyme			0.00409	0.239	ESR1,FN1,VIM
LMO4	0.343	Transcription Regulator			0.00409	0.239	CUL3,PPARGC1A,RYR2
IFRD1	-0.071	Other			0.00409	0.239	IGF1,LAMA2,MTTP
TSC2	-0.017	Other		-0.707	0.0048	0.272	A2M,CCND3,CP,FAM107A,MCL1,Mt1,PGM2L1,PRELP,PSMA1,TMEM176B
GFAP	0.351	Other			0.00533	0.293	ITGB1,KCNJ10,SLC1A2
WNT5B		Other			0.00555	0.296	FN1,VCAN
mir-22		MicroRNA			0.00677	0.328	ARRB1,ESR1,FRAT2
ATP7B	0.428	Transporter		-1	0.00687	0.328	CP,LPIN1,Mt1,Mt2,SQLE
CALR	-0.057	Transcription Regulator		0.277	0.00696	0.328	Calm1 (includes others),FN1,MEF2C,RYR2
POSTN		Other			0.00696	0.328	DLK1,MEF2C,PTN,VIM
IKBKG	0.398	Kinase		0.67	0.00707	0.328	CP,CX3CL1,ENPP2,GCH1,KLF5,Mt1,Mt2,RYR2,TMEM176B,Ttf1
DNMT3B	0.23	Enzyme		1.108	0.0073	0.331	CNR1,DNAJB1,EDNRA,ESR1,FGF2,HDAC9,KDR,MAPRE3,PNPLA3,RECK,RYR2
FOXC2		Transcription Regulator		0.156	0.00765	0.331	EFNB2,FN1,LEF1,PPARGC1A,VIM
LGALS3		Other		-0.896	0.00808	0.331	COL4A1,CTSV,ENPP2,FN1,IGF1,ITGB1,PPARGC1A
mir-322		MicroRNA			0.00843	0.331	FGF2,FN1,VIM
ARG1	0.229	Enzyme			0.00843	0.331	CCND3,GSK3A,IGF1
INHBA	-0.143	Growth Factor		1.105	0.0087	0.331	EFNB2,ESR1,IGF1,KCMF1,MAF,MCL1,PGM2L1,POGZ,SLC1A2,STRBP
NME3		Kinase			0.00906	0.331	ITGB1,VIM
GHSR	0.569	G-Protein Coupled Receptor			0.00906	0.331	IGF1,NPY
HEPH	0.622	Transporter			0.00906	0.331	CNTNAP1,CP
OTUB1		Enzyme			0.00906	0.331	ESR1,GREB1
EIF2AK4	-0.754	Kinase			0.0092	0.331	CCND3,MBP,PSEN1,PSPH
NRG1		Growth Factor		-0.083	0.00941	0.331	FN1,MAF,SLC4A7,UTRN,VIM
MECP2	0.183	Transcription Regulator			0.0095	0.331	ESR1,GSTP1,INA,MBP,REST,UBE3A,VIM,YWHAB
Foxp1	0.085	Transcription Regulator		-1.387	0.0104	0.346	CNR1,DNER,HCN1,NGEF,PPARGC1A
NFE2L1	-0.11	Transcription Regulator	Inhibited	-2	0.0105	0.346	GSTP1,PSMA1,PSMA7,PSMD11
EGF	-0.171	Growth Factor		0.329	0.0114	0.346	CDH11,CFLAR,GSTP1,IGF1,MCL1,PTGS1,SERPINA3,SLC4A7,VIM
INSR	0.035	Kinase		-1.664	0.0118	0.346	ACTN4,ARHGEF2,ATP5MC1,ATP5MF,Calm1 (includes others),CTSV,DLK1,ETFB,Foxn3,GCH1,HSD17B4,IGF1,ITGB5,MED1,NAMPT,NDUFB9,PPARGC1A,SATB1,SQLE,TGFB3,WBP1
FLNA	-0.224	Other			0.0124	0.346	HCN1,ITGB1,LAMC1
MC4R	0.247	G-Protein Coupled Receptor			0.0124	0.346	MTTP,NPY,PSMA1
BRD7	-0.099	Transcription Regulator			0.0124	0.346	ESR1,FGF2,VCAN
RTN4	0.159	Other		-1	0.0125	0.346	GNG2,INA,MAPRE3,MBP,YWHAB
KLF17		Transcription Regulator			0.0133	0.346	FN1,VIM
HSP90AA1	0.385	Enzyme			0.0133	0.346	CFLAR,FN1
mir-192		MicroRNA			0.0133	0.346	FN1,IGF1
mir-205		MicroRNA			0.0133	0.346	MED1,VIM
VEGFC	-0.169	Growth Factor			0.0133	0.346	ITGB1,KDR
NET1	0.192	Other			0.0133	0.346	FN1,ITGB1
RB1	0.487	Transcription Regulator		-0.053	0.0139	0.346	CCND3,DHFR,DLAT,DLK1,DNAJC11,EDNRA,FGF2,GPR12,IGF1,KDR,MAF,MEF2C,MRPL11,MYL6B,NPFFR2,PPARGC1A,PTGS1,TXN2
CHUK	-0.251	Kinase		0.447	0.014	0.346	ACKR3,CP,CX3CL1,ENPP2,GCH1,KLF5,Mt1,Mt2,NUMB,TMEM176B
MYOC	-0.422	Other		-1.432	0.0147	0.346	CDH11,FN1,ITGB1,LAMA2,LAMC1,MBP,SLC7A11
GSK3A	0.985	Kinase			0.0147	0.346	CFLAR,GSK3A,KDR
Calmodulin		Group		-0.277	0.015	0.346	Calm1 (includes others),KDR,KLF5,NECAB1,TIAM2
PLK1		Kinase			0.015	0.346	ACKR3,CFLAR,EEF1E1,ESR1
DMD	0.096	Other			0.0168	0.346	CFL2,CSRNP3,GIGYF2,IGF1,LPIN1,MAP7,Marcks,MEF2C,MLLT3,PPARGC1A,ST3GAL6,UTRN,VIM
PDGF-AA		Complex			0.0183	0.346	IGF1,VIM
SENP7	0.709	Peptidase			0.0183	0.346	DHFR,VIM
FNIP1	0.203	Other			0.0183	0.346	PPARGC1A,ZBTB16
PLCG1	0.017	Enzyme			0.0183	0.346	CCND3,KDR
AGTR1	1.243	G-Protein Coupled Receptor			0.0185	0.346	CP,FN1,GSTP1,TGFB3
PRDM5	-0.56	Transcription Regulator			0.0186	0.346	CDH4,EDNRA,EVL,FBXO33,GABPA,NREP,TCEANC
RICTOR	-0.065	Other	Activated	2.359	0.0186	0.346	ATP5MC1,ATP5MF,ATP6V0E2,ATP6V1E1,CFLAR,MCL1,NDUFB9,PSMA1,PSMA7,PSMD11,PSMD7,PSME1,PSME2,PSMF1,RPL21
IL1B	0.157	Cytokine		0.465	0.019	0.346	A2M,CRHR1,FGF2,FGFR3,GCH1,IGF1,ITGB1,KDR,MCL1,Mt1,Mt2,PPARGC1A,PSEN1,PTGS1,RORA,SERPINA3,SESN1,SLC1A2,SLC7A11,VCAN,VIM
mir-181		MicroRNA			0.02	0.346	MCL1,NLK,SPTLC1
COLQ		Other			0.0202	0.346	COL4A1,FN1,PRELP,SGCD,TGFB3,VCAN
SOX4	1.27	Transcription Regulator		-1.033	0.0205	0.346	EVL,FN1,IGF1,MBP,Mt1,PLEKHA1,TMEM176B,VIM
CYR61	0.186	Other		1	0.0205	0.346	FN1,ITGB1,KDR,NLK
Vegf		Group		-0.708	0.0216	0.346	ADAM15,CRTAC1,KDR,LEF1,Mt2,PABPN1
CYB5R4	0.131	Enzyme			0.023	0.346	Mt1,Mt2,PPARGC1A
AChR		Complex			0.023	0.346	ALDOC,SERPINA3,VPS4A
miR-27a-3p (and other miRNAs w/seed UCACAGU)		Mature MicroRNA			0.023	0.346	EFNB2,IGF1,MEF2C
PRKN		Enzyme			0.023	0.346	KDR,MCL1,SEPT4
HDAC1	-0.459	Transcription Regulator		-0.64	0.0237	0.346	DHFR,ESR1,FAM107A,GSTP1,INA,MEF2C,PFKFB3,PPARGC1A,REST,RGS10,SATB1,SLC35D1
Pdgfr		Group			0.0239	0.346	FN1,VIM
ZNF148	0.346	Transcription Regulator			0.0239	0.346	FN1,VIM
GAL3ST1	-0.101	Enzyme			0.0239	0.346	ITGB1,MBP
EIF2S1	0.016	Translation Regulator			0.0239	0.346	CFLAR,MCL1
SMN1/SMN2	0.931	Other			0.0239	0.346	IGF1,UTRN
RNF31	-0.175	Enzyme			0.0262	0.346	ESR1,GREB1,TGFB3
CST5		Other		0.775	0.0264	0.346	ARHGAP29,ARHGEF2,DHX38,DTNB,FER,HS2ST1,LAMC1,MEF2C,NR3C1,PABPN1,PIP4K2A,SLC7A11,SNF8,VCAN,VIM
BRD4		Kinase		0	0.0272	0.346	COL4A1,FN1,ITGB1,ITGB5,JARID2,KCNA3,KCNQ5,MCL1
CDK4	-0.471	Kinase			0.0298	0.346	ARMCX1,CPEB1,DHFR,ENPP2,KLHL24,MBLAC2,MORC4,SATB1,UTRN
MEG3		Other			0.03	0.346	FN1,VIM
MSI2	0.43	Other			0.03	0.346	FN1,NUMB
TENM1	0.331	Transmembrane Receptor			0.03	0.346	SLC1A4,SOX5
RLIM	0.061	Enzyme			0.03	0.346	FN1,VIM
MCAM	0.284	Other			0.03	0.346	FN1,VIM
DEK	0.092	Transcription Regulator			0.03	0.346	LEF1,MCL1
CD44	0.86	Other		-0.233	0.0303	0.346	ABCA2,ACKR3,CX3CL1,CX3CR1,Cyb5r3,FN1,LAMC1,MCL1,NECAP2,STAT2,VIM
Becn2		Other			0.0311	0.346	CNR1
GÎ±12/13		Group			0.0311	0.346	IGF1
INSC	0.062	Other			0.0311	0.346	KDR
DNAJ		Group			0.0311	0.346	ENPP2
Snord116		Other			0.0311	0.346	IGF1
Tug1		Other			0.0311	0.346	PPARGC1A
NUDT6	-0.265	Enzyme			0.0311	0.346	FGF2
MELK		Kinase			0.0311	0.346	MCL1
LPIN2	-0.501	Phosphatase			0.0311	0.346	LPIN1
FENDRR		Other			0.0311	0.346	FN1
SLC17A7	-0.288	Transporter			0.0311	0.346	SLC1A2
SLC39A14	-0.648	Transporter			0.0311	0.346	IGF1
SNHG7		Other			0.0311	0.346	FAIM2
ARHGAP35	0.058	Transcription Regulator			0.0311	0.346	KDR
API5	0.358	Other			0.0311	0.346	FGF2
VPS36	-0.461	Other			0.0311	0.346	ESR1
SP6		Transcription Regulator			0.0311	0.346	LEF1
RNF138	0.262	Enzyme			0.0311	0.346	CACNA1A
CYTL1		Cytokine			0.0311	0.346	IGF1
Gata		Group			0.0311	0.346	KDR
TPH2		Enzyme			0.0311	0.346	IGF1
VANGL2	0.239	Other			0.0311	0.346	PRICKLE2
DHODH	-0.292	Enzyme			0.0311	0.346	CFLAR
Igf		Group			0.0311	0.346	FN1
BFAR	1.447	Enzyme			0.0311	0.346	TMBIM6
ACBD3	-0.257	Other			0.0311	0.346	SLC11A2
SGTA	-0.224	Other			0.0311	0.346	IGF1
OSTN		Other			0.0311	0.346	PPARGC1A
SRSF9	-0.997	Enzyme			0.0311	0.346	NR3C1
EHD1	0.066	Other			0.0311	0.346	ITGB1
COL3A1	-0.126	Other			0.0311	0.346	FN1
PMAIP1		Other			0.0311	0.346	MCL1
AFAP1	0.359	Other			0.0311	0.346	ITGB1
MYOF	-0.216	Other			0.0311	0.346	KDR
LINC00853		Other			0.0311	0.346	CMPK1
PSMA1	-1.152	Peptidase			0.0311	0.346	GSTP1
SSPN	0.489	Other			0.0311	0.346	UTRN
GPRASP1	0.067	Transporter			0.0311	0.346	CNR1
ETF1	0.513	Translation Regulator			0.0311	0.346	UTRN
PTS	-0.023	Enzyme			0.0311	0.346	IGF1
ASH2L	-0.144	Transcription Regulator			0.0311	0.346	ESR1
PLPP3	-0.054	Phosphatase			0.0311	0.346	FN1
ARSA	1.131	Enzyme			0.0311	0.346	MBP
KIF11	0.323	Other			0.0311	0.346	CFLAR
HOXA4		Transcription Regulator			0.0311	0.346	ITGB1
Ikzf1		Transcription Regulator			0.0311	0.346	FGFR3
SRRM4	-0.093	Other			0.0311	0.346	REST
VPS18	-0.716	Transporter			0.0311	0.346	ITGB1
ITGA7	0.193	Other			0.0311	0.346	ITGB1
RPN2	0.415	Enzyme			0.0311	0.346	GSTP1
ERCC6	0.362	Transcription Regulator			0.0311	0.346	MBP
CDO1	0.097	Enzyme			0.0311	0.346	IGF1
RANBP2		Enzyme			0.0311	0.346	FN1
CXXC4	0.53	Other			0.0311	0.346	TET2
UBE2D2	1.118	Enzyme			0.0311	0.346	ESR1
protein phosphatase		Complex			0.0311	0.346	ESR1
DNMT3A	-0.166	Enzyme		0.816	0.0324	0.358	CNR1,EDNRA,FGF2,GRIA4,Mt1,PDE1A,PTGS1,RYR2
FAM3B		Cytokine			0.0334	0.36	FN1,MED1,PTN
ALDH2	0.543	Enzyme			0.0334	0.36	PSPH,SLC1A4,SLC7A11
COL4A3	0.038	Other			0.0334	0.36	COL4A1,FN1,LAMC1
CTBP1	-0.492	Enzyme			0.0334	0.36	ACKR3,ENPP2,JUP
REL	0.261	Transcription Regulator		0	0.0338	0.36	ARHGEF11,CMPK1,COPS4,CTSV,DHFR,ESR1,FN1,JUP,KDR,MLLT3,VIM,ZHX3
EP300	0.04	Transcription Regulator			0.0338	0.36	CCND3,CFLAR,CLOCK,EVL,FN1,GNG2,GREB1,IGF1,JUP,MAF,MEF2C,NR3C1,PLEKHA1,PPARGC1A,SLC7A11,UTRN
DYSF	-0.053	Other			0.0344	0.365	ARPC2,CTSV,DNAJB1,FN1,ITGB1,SERPINA3
IKBKB	-0.015	Kinase		0.92	0.0347	0.366	CFLAR,CP,CX3CL1,ENPP2,GCH1,ITGB5,KLF5,MBP,Mt1,Mt2,SMURF1,TMEM176B,VCAN
WISP2		Growth Factor		1	0.035	0.366	ESR1,FN1,JUP,VIM
miR-100-5p (and other miRNAs w/seed ACCCGUA)		Mature MicroRNA			0.0368	0.377	CCND3,FGFR3
MAFG	0.689	Transcription Regulator			0.0368	0.377	GLRA1,GSTP1
ITGA2	-0.012	Transmembrane Receptor			0.0368	0.377	IGF1,ITGB1
RCOR2	0.331	Transcription Regulator			0.0368	0.377	INA,REST
PTEN	0.218	Phosphatase		-1.607	0.0373	0.377	ARF4,CTSV,CX3CR1,DLAT,EFNB2,ESR1,FGFR3,GPR12,KDR,MBP,MCL1,NPFFR2,PFKFB3,PPARGC1A,PTGS1,PTN
TAF4B	-0.943	Transcription Regulator			0.0373	0.377	FN1,TGFB3,ZBTB16
IL6		Cytokine		1.51	0.0382	0.383	A2M,ACVR2A,ENPP2,FN1,GATAD2A,GCH1,HRH3,IGF1,ITGB1,ITGB5,MAF,MCL1,MERTK,Mt1,NAMPT,RORA,SERPINA3,WARS
FOXO4	-0.397	Transcription Regulator			0.0383	0.383	COL4A1,FLNB,NAMPT,PSMD11,PTGS1,PTPRB
CNTF	-0.435	Cytokine		-0.927	0.0408	0.401	CNR1,ENPP2,FGF2,VIM
DLL4		Other			0.0414	0.401	EFNB2,KDR,MAF
E2F1		Transcription Regulator		-0.245	0.0415	0.401	ATG12,ATP5MC1,Calm1 (includes others),CCND3,CFLAR,DCC,DHFR,GABARAP,IGF1,KCNA3,KDR,MAF,MCL1,MTHFD1,PPARGC1A,RBBP4,UHRF2
SOD1	-0.025	Enzyme			0.0417	0.401	ALDOC,CNR1,CP,DCC,GRIA4,GSTP1,IGF1,Mt1,Mt2,NPY,SLC11A2,SLC1A2
S100A9		Other		-0.333	0.0419	0.401	A2M,ACSS1,CP,DYRK3,ENPP2,HTR4,IGF1,KLF15,VCAN
CG		Complex		0.841	0.0425	0.401	CCND3,CTSV,EFNB2,ENPP2,FZD1,IGF1,ITGB1,ITGB5,KCNJ3,KCNQ5,KCNT2,MAF,MCL1,PFKFB3,PTGS1,RORA,VCAN
HBA1/HBA2		Transporter		-1	0.0439	0.401	ATP5MC1,ATP5MF,Mt1,NDUFB9
CTSV	0.725	Peptidase			0.0441	0.401	CTSV,NPY
NFAT (complex)		Complex			0.0441	0.401	CFLAR,SLC1A2
Angiotensin II receptor type 1		Group			0.0441	0.401	GLP1R,NPY
CPT1C	-0.322	Enzyme			0.0441	0.401	NPY,PPARGC1A
DYRK1B	0.191	Kinase			0.0441	0.401	CCND3,CP
KISS1	-0.12	Other			0.0441	0.401	GSTP1,PPARGC1A
LIMA1	-0.153	Other			0.0441	0.401	VCAN,VIM
ELF5		Transcription Regulator			0.0441	0.401	ESR1,ITGB1
Pln	0.071	Other			0.0441	0.401	ITGB1,RYR2
OGA	-0.295	Enzyme		1.886	0.0445	0.401	ACSS1,ACTN4,ALDOC,ARHGAP29,BACH1,CDKAL1,CX3CR1,DAGLB,EFNB2,FLNB,FN1,HSF2,IGF1,ITGB5,NGEF,PRKG1,RPS6KA3,STAT2,VIM
SND1	-0.288	Enzyme			0.0457	0.401	DHFR,QPCT,SMURF1
SPDEF	-0.259	Transcription Regulator		1.408	0.0459	0.401	CDH11,COL4A1,LAMC1,LEF1,VIM
ATF4	-0.149	Transcription Regulator		-0.908	0.0466	0.401	GCH1,MCL1,PSEN1,PSPH,SLC1A4,SLC38A2,SLC7A11,WARS
SMARCA4	-0.047	Transcription Regulator		1.364	0.0482	0.401	A2M,ACTN4,ADAM15,AP1S2,CP,DHFR,EDNRA,FAM167A,FLNB,FN1,GSTP1,HCN1,IGF1,ITGB1,KCNQ3,KCNS3,KDR,LEF1,Mt1,NPFFR2,Ppfia4,TMCC3,VIM,ZNF24
ALKBH5	-0.092	Enzyme			0.049	0.401	ABI1,ALG11,CELSR2,MBP,NCOR1,TMBIM6
Creb		Group		0.923	0.0493	0.401	APBA2,CFLAR,CLMN,CTSV,FLNB,Foxn3,GPR50,MCL1,NR3C1,PPARGC1A,RYR2,SLC7A11
PI3K (family)		Group		1.195	0.0494	0.401	ATG12,CCND3,CFLAR,ESR1,ITGB1,PTGS1,SLC4A7
COL18A1	0.198	Other	Inhibited	-2.236	0.0633	0.411	EFNB2,FGF2,FN1,KDR,MCL1
HTT	-0.236	Transcription Regulator	Inhibited	-2.139	0.0648	0.418	ALDOC,ARHGEF7,ATP5MF,ATP6V0E2,CLOCK,CNR1,COL4A1,CX3CL1,DNAJB1,ENPP2,ITGB1,KLF5,Mt1,NGEF,NPY,PPARGC1A,PRELP,PSME1,SERPINA3,SESN1,SLC1A2
PPARGC1A	1.049	Transcription Regulator		1.924	0.078	0.427	AK1,ATP5MF,DLAT,GABPA,IMPA1,LAMA2,LPIN1,PPARGC1A,PTN,SERPINA3,TXN2,VCAN
NFkB (complex)		Complex	Activated	2.098	0.131	0.471	AMPH,CFLAR,CRHR1,CX3CL1,Cyb5r3,DTX3,FN1,HIF3A,ITGB1,MCL1,NAMPT,RAB3C,SCLY,SLC11A2,SLC1A2,TRPC6
AKT1	-0.114	Kinase	Activated	2.18	0.174	0.478	CCND3,FN1,ITGB1,KLF15,SLC4A7
ITK	-0.101	Kinase		-1.941	0.258	0.534	CX3CR1,MAF,SULF2,ZBTB16
mir-122		MicroRNA		1.997	0.3	0.563	LAMC1,VIM,VPS4A,WARS
NR1H4		Ligand-Dependent Nuclear Receptor	Inhibited	-2.156	0.348	0.59	ACSS1,NR3C1,PNPLA3,PPARGC1A,PTGS1
EIF4E	0.417	Translation Regulator	Activated	2.219	0.367	0.596	FGF2,LSM1,LSM2,MCL1,SVIL
STAT5B	0.57	Transcription Regulator		1.982	0.405	0.619	ASAP1,CCND3,CFLAR,DAPK1,GSTP1,IGF1,MAF,MCL1
STAT5A	-0.05	Transcription Regulator		1.964	0.41	0.622	CCND3,CFLAR,IGF1,LEF1,MAF,MCL1,QPCT,RORA,SERPINA3
IL15	0.049	Cytokine	Activated	2.374	0.446	0.65	ALDOC,CCND3,CX3CR1,MCL1,PFKFB3,PFKP
P38 MAPK		Group		1.951	1	1	CRHR1,FN1,KLF15,PPARGC1A
PPARG	-0.335	Ligand-Dependent Nuclear Receptor		1.987	1	1	ASAP1,DLAT,DLK1,FN1,FZD1,HR,IGF1,KLF11,MTTP,PFKFB3,PPARGC1A,VIM
IL10RA	-0.275	Transmembrane Receptor		1.89	1	1	FN1,HTR4,Irgm1,NAMPT,PPARGC1A,SLC7A11,ST3GAL6
IL4	0.172	Cytokine	Activated	2.358	1	1	ABCA2,ALDOC,CCND3,CFLAR,FLNB,IGF1,MERTK,NOMO1 (includes others),PFKP,PPARGC1A,SMC3,STAT2,TGFB3,VIM
DICER1	0.52	Enzyme		-1.982	1	1	GNG2,GREB1L,ITGB1,KDR,MAF,TRPC6,VIM,ZC3HAV1L
CSF2		Cytokine	Activated	2.213	1	1	CCND3,IGF1,ITGB5,MCL1,RBBP4
HNF1A	0.114	Transcription Regulator	Activated	2	1	1	FNTB,FUK,GLP1R,IGF1,MTTP,PFKP,SNX17
Supplemental Table 7: Upstream regulator analysis of genes altered after 4 weeks of Cort treatment. (Ingenuity Pathway Analysis, www.qiagen.com/ingenuity; Fisher’s exact test with Benjamini-Hochberg Correction).

## Sheet: Table 8
Upstream Regulator	Expr Log Ratio	Molecule Type	Predicted Activation State	Activation Z-Score	Overlap P-value	FDR	Target molecules in dataset
FEV		Transcription Regulator			1.47e-06	0.00276	CHGB,CITED1,GABRQ,GRIA3,HTR1A,KCNJ16,NFIX,NPY,SCG2,SLC7A8,SLIT2,SYT1,TCF7L2
APP	-0.015	Other		1.067	9.66e-05	0.0668	ABCG2,ALDOC,AMPH,ATP1A3,ATP6V1A,EGFR,FLNA,GAP43,GHR,GNG2,GPR6,L1CAM,MAP2K2,MBP,Mt1,NPY,PAK3,PCP4,PEA15,PRDX5,PRDX6,SCN1A,SLIT2,TENM1,TPPP,TUBA8,TXN,VSNL1
MAPT	0.028	Other			0.000107	0.0668	ABCG2,AMPH,ATP1A3,ATP6V1A,BSN,CDKN1A,GNG2,GPR6,GSTM5,MAPK11,MBP,PAK3,PCLO,PCP4,PEA15,PRDX5,PRDX6,TPPP,TUBA8,TXN,VSNL1
KRAS	-0.144	Enzyme		-0.398	0.00017	0.0773	ALDOC,AMPH,CDKN1A,CTNND2,EEF1A1,EGFR,FSTL1,FTH1,GLUL,GSN,IGF1R,LAMP2,MINOS1-NBL1/NBL1,NCAM1,NRAS,PDPN,RELA,SDC4,SERPINA3,SPARC,SREBF1
NR3C1	0.235	Ligand-Dependent Nuclear Receptor		0.75	0.000221	0.0773	ARHGEF3,CD38,CDKN1A,CLK2,DAG1,DEAF1,DIABLO,DNER,ELMO2,ERN1,FKBP5,GLUL,GRIA3,GRM1,GRM5,HTR1A,IGF1R,ITGAV,NPY,PDCD4,PDPN,PEA15,POGK,POMC,PTRH2,RAB11A,RELA,RGS2,RIPK2,SCG2,SEMA3C,SEMA5B,SLC38A1,STON1,TNFAIP1,TXN
MKNK1	0.228	Kinase		-1.508	0.000264	0.0773	AP3D1,ATP1A3,FLNA,FLNB,GAP43,NCDN,NELL2,SPARC,TM9SF2,TRIM32,VSNL1
miR-122-5p (miRNAs w/seed GGAGUGU)		Mature MicroRNA		-1.364	0.000289	0.0773	CCNG1,EEF1A1,MAPK11,NCAM1,NUMBL,RABIF,TRIB1,TTYH3
DLX1	-0.15	Transcription Regulator			0.000565	0.101	BMPER,GAD1,GAD2
ASIP	0.01	Other			0.000565	0.101	AGRP,HTR2C,NPY
VGF	-0.153	Growth Factor			0.000565	0.101	AGRP,CHGB,NPY
RXRB	0.013	Ligand-Dependent Nuclear Receptor			0.000595	0.101	ALDH1A1,ATP1A3,CTSS,FLRT3,FSTL1,NPY,PMP22
BDNF	0.208	Growth Factor		0.431	0.000709	0.104	CDKN1A,ELOVL6,GAD2,GAP43,HIVEP1,LAMP5,MBP,NECAB3,NPY,POMC,SORL1
PSEN1	-0.024	Peptidase		-1.056	0.000722	0.104	AMPH,ATP1A3,ATP6V1A,C1QB,CTSS,DGKE,EGFR,GNG2,GPR6,L1CAM,LRP8,MAP2K2,MBP,NCAM1,PAK3,PCP4,PEA15,PRDX5,PRDX6,TPPP,TUBA8,TXN,VSNL1,WARS
HTT	0.102	Transcription Regulator		1.32	0.000964	0.108	ALDOC,ATP1A1,ATP5MF,CORO2B,CSNK1E,DIO2,EDNRB,EEF1A1,ETNPPL,GAD1,GAP43,GRM1,GSN,KCNAB1,KCNJ2,MAST3,MLF2,Mt1,NGEF,NPY,OXT,PCP4,PEA15,PSMD3,RNF34,RPH3A,SERPINA3,SEZ6
NPBWR1	-0.181	G-Protein Coupled Receptor			0.000974	0.108	NPY,POMC
mir-7		MicroRNA		-0.689	0.000977	0.108	CDKN1A,IGF1R,RELA,SLC2A3
DGCR8	-0.144	Enzyme		1.276	0.000984	0.108	MBP,NCAM1,PDCD4,PMP22,POU3F2,SOX10,TCF7L2
NFE2L2	-0.684	Transcription Regulator		0.101	0.00122	0.125	ARHGEF3,ATP1A1,CHGB,ENTPD5,FKBP5,FTH1,GHR,GSTM5,L1CAM,Mt1,NFE2L2,NGEF,PSMD3,RBBP7,RELA,SCG2,SERPINA3,SLC7A8,SREBF1,SYT1,SYT5,TXN,VSNL1
DLX2	0.141	Transcription Regulator			0.00127	0.125	BMPER,CDKN1A,GAD1,GAD2
MAOA	-0.368	Enzyme			0.00151	0.141	HTR1A,HTR2C,OXT
PI3K (complex)		Complex		-1.066	0.00207	0.17	APLN,ETS1,FBLN5,FRY,GAP43,GSTM5,IGF1R,LASP1,NFE2L2,RGS2,SEMA6D,SKIL,SREBF1
PHF21A	0.316	Enzyme			0.00221	0.17	CHGB,SCG2,SYT1
IAPP		Other			0.00221	0.17	LEPR,NPY,POMC
EPAS1	0.223	Transcription Regulator		-1.243	0.00241	0.17	ALDOC,APLN,CDKN1A,CLK3,EGFR,ITGAV,L1CAM,PELP1,SREBF1,TAF9B,UGP2
SP4	0.228	Transcription Regulator			0.00251	0.17	CDKN1A,EGFR,IGF1R,RELA
DPP10	-0.36	Peptidase			0.00286	0.17	DPP10,KCNIP1
GNL3L	-0.157	Other			0.00286	0.17	CDKN1A,YWHAB
CHRM4	0.283	G-Protein Coupled Receptor			0.00286	0.17	ITGAV,ITGB5
NUMBL	0.625	Other			0.00286	0.17	CDKN1A,SPARC
CASP2	0.121	Peptidase			0.00286	0.17	DIABLO,NCAM1
TP73	0.034	Transcription Regulator		1.039	0.00291	0.17	CCNG1,CD83,CDKN1A,CITED1,CLMN,DAB1,FKBP1B,FXR1,HIVEP1,LIG1,MINOS1-NBL1/NBL1,PDPN,PMP22,RFX3,SCRG1,SERPINA3,TIMP4,TRIM32,VAMP4,YWHAB
DMP1		Other		0.447	0.00293	0.17	C1QB,CORO2B,NPY,SLC6A9,SOX10
CERS2	0.107	Transcription Regulator			0.00309	0.17	CDKN1A,CERS5,MBP
SIM1	-0.082	Transcription Regulator			0.00309	0.17	OXT,POMC,POU3F2
SOX10	-0.603	Transcription Regulator			0.00369	0.198	DAG1,KCNB1,PMP22,SOX10
HDAC4	-0.126	Transcription Regulator			0.00407	0.21	CDKN1A,ETNPPL,HDAC5,NTM,RGS2,RTN1,SCRG1,TSPAN13,TSPAN7
Angiotensin II receptor type 1		Group			0.00415	0.21	ATP1A1,GAP43,NPY
TSC2	-0.221	Other		-0.284	0.00495	0.228	ACSS2,ATP6V1A,B3GALT2,CDKN1A,FAM107A,GAP43,GSN,Mt1,SLC14A1,UCP2
ESR2	0.008	Ligand-Dependent Nuclear Receptor		-0.473	0.00528	0.228	BMP2,CDKN1A,CHST15,EGFR,EMB,GAD2,HTR1A,IGF1R,ME2,NPY,OXT,TENM4,TSPAN13
F Actin		Complex			0.0056	0.228	CTSS,FLNA
FDX2	-0.462	Transporter			0.0056	0.228	FTH1,IREB2
KCNIP1	0.556	Ion Channel			0.0056	0.228	DPP10,KCNIP1
HTR2A	-0.403	G-Protein Coupled Receptor			0.0056	0.228	EGFR,GRM1
KCND3	-0.055	Ion Channel			0.0056	0.228	DPP10,KCNIP1
FDXR	-0.094	Enzyme			0.0056	0.228	FTH1,IREB2
Pou3f1	0.104	Transcription Regulator			0.0056	0.228	MBP,PMP22
CHD7	0.073	Enzyme		-1	0.00609	0.243	APH1B,EGFR,NOTCH3,TULP3
MAFB	-0.18	Transcription Regulator		1.195	0.00662	0.253	ALCAM,CD38,FBLN5,LGMN,NUAK1,SLC7A8,TMEM119
NUMB	-0.068	Other			0.00686	0.253	CDKN1A,EGFR,Mt2
ATP7B	0.218	Transporter		-1.342	0.007	0.253	CCNG1,ELOVL6,Mt1,Mt2,SMC4
GHR	0.663	Transmembrane Receptor		1.067	0.007	0.253	CDKN1A,GHR,GHSR,NPY,RELA
ATOH1		Transcription Regulator			0.00707	0.253	MGAT5B,PCP4,SLC17A6,SRRM4
SOX4	0.1	Transcription Regulator		-0.551	0.00714	0.253	CSNK1E,EPG5,FAM213A,MBP,Mt1,NUAK1,PPM1F,SNX10,TENM4
DRD2	0.068	G-Protein Coupled Receptor			0.00815	0.268	EDNRB,GAD1,KCNJ2,POMC
ERG	0.117	Transcription Regulator		-1	0.00828	0.268	ARHGEF6,EGFL7,ETS1,FLNB,GMFB,GPATCH2L,IGF1R,PREX2,RAPGEF1,RPL27A,SLIT2,TMEM263
PRKAA1	-0.073	Kinase		-1.066	0.00851	0.268	CDKN1A,CHGB,FKBP5,GHR,GRIA3,IGF1R,ITGB5,RGS2,SORL1,TNS3
PTF1A	0.015	Transcription Regulator		-0.97	0.00852	0.268	GAD1,GAD2,GRM5,LAMP5,NPY,SEZ6
DNAJC3	0.183	Other			0.00853	0.268	GMFB,PEA15,SETD7
SLC6A4		Transporter			0.00914	0.268	HTR1A,POMC
GHSR	0.612	G-Protein Coupled Receptor			0.00914	0.268	AGRP,NPY
HOMER2	0.215	Other			0.00914	0.268	GRM1,GRM5
SH2B1	-0.141	Other			0.00914	0.268	AGRP,NPY
SUPT5H	-0.314	Transcription Regulator			0.00914	0.268	CDKN1A,TAF9B
NPY5R	0.349	G-Protein Coupled Receptor			0.00914	0.268	NPY,POMC
CPE	-0.058	Peptidase			0.00934	0.269	CHGB,OXT,POMC,SCG2
GCK	-0.158	Kinase			0.0104	0.284	NPY,POMC,SREBF1
SYVN1	0.002	Transporter		1.32	0.0104	0.284	ATP1A1,DAG1,DIO2,ERN1,HLA-A,IGF1R,ITGAV,L1CAM,NFE2L2,SLC2A3
Foxp1	-0.179	Transcription Regulator		0.254	0.0106	0.284	DAB1,DNER,FBXL16,NGEF,PDPN
NEUROG1		Transcription Regulator		-0.816	0.0109	0.284	CFH,F2RL2,MARC2,SCG2,SULF1,TSPAN7
Raf		Group			0.0116	0.284	B4GALT6,CDKN1A,IGF1R,SEMA3C,STON1
FOXO3	0.218	Transcription Regulator	Activated	2.156	0.0124	0.284	APLN,CDKN1A,CERS5,EDNRB,FLNB,GSTM5,Mt1,Mt2,POMC,PTPRB,UCP2
Hmgb1		Transcription Regulator			0.0125	0.284	CDKN1A,CHGB,SCG2
NPY1R	-0.06	G-Protein Coupled Receptor			0.0125	0.284	NPY,POMC,UCP2
FOXO4	0.169	Transcription Regulator			0.0125	0.284	APLN,CDKN1A,CERS5,EDNRB,ELOVL6,FLNB,PTPRB
SKI	0.056	Transcription Regulator			0.0125	0.284	CDKN1A,MBP,PMP22
BAG1	0.054	Other			0.0125	0.284	CDKN1A,EGFR,FKBP5
CG		Complex	Activated	2.14	0.0126	0.284	APLN,BMP2,CDKN1A,EMB,HLA-A,ITGAV,ITGB5,LEPR,MTPN,OXT,RGS2,RPS6KB1,S100A10,SDC4,SMURF2,TENM4,TIMP4,TMEM158,TSPAN13
NR3C2	0.043	Ligand-Dependent Nuclear Receptor		1.234	0.013	0.284	Apoc1,FKBP1B,FKBP5,GHR,HSPA9,RGS2,SEMA3C,SERPINA3
SPTAN1	-0.058	Other			0.0134	0.284	CDKN1A,ITGAV
mir-192		MicroRNA			0.0134	0.284	ALCAM,IGF1R
ERCC1	0.132	Enzyme			0.0134	0.284	CDKN1A,GHR
SPTBN2	0.196	Other			0.0134	0.284	NCAM1,NPY
MEOX2	-0.035	Transcription Regulator			0.0134	0.284	ITGAV,ITGB5
ABCB7	0.041	Transporter			0.0134	0.284	FTH1,TXN
MYCN	-0.211	Transcription Regulator			0.0147	0.284	CDK9,CDKN1A,EGFR,MTF2,NCAM1,RBBP7
CCKBR	-0.342	G-Protein Coupled Receptor			0.0149	0.284	APLN,GHSR,SPARC
NCL	0.012	Other			0.0149	0.284	CDKN1A,PDCD4,UBE4A
TOR1A	-0.465	Enzyme			0.0149	0.284	GMFB,PEA15,SETD7
HRG		Other			0.0149	0.284	C1QB,CD83,SPARC
Calmodulin		Group		-1.342	0.0152	0.284	ARPC5,OPCML,RPH3A,SEZ6,SYT1
ARNTL	0.288	Transcription Regulator			0.0152	0.284	AGRP,ELOVL6,NPY,SREBF1
mir-148		MicroRNA			0.0174	0.284	ALCAM,IGF1R,RELA
DGAT2	-0.021	Enzyme			0.0184	0.284	SREBF1,UCP2
mir-503		MicroRNA			0.0184	0.284	IGF1R,SMURF2
FRMD6	0.063	Other			0.0184	0.284	BMP2,CDKN1A
DBI	0.226	Other			0.0184	0.284	ACSS2,ELOVL6
PPM1A	-0.001	Phosphatase			0.0184	0.284	CDKN1A,ITGAV
RHOC	-0.027	Enzyme			0.0184	0.284	CDKN1A,GLUL
MAPK1	-0.012	Kinase		0.874	0.0188	0.284	ARSB,BCL11A,CDKN1A,ENDOD1,GNG2,HDC,ITGAV,LIG1,MAST3,NUP188,PAIP1,PARP12,POU2F2,PTPRK,RGS2,TMEM158
PKD1	-0.353	Ion Channel		0.302	0.0191	0.284	ABCG2,ALDH1A1,AMPH,ATP1A1,CDKN1A,EGFR,F2RL2,GRAMD1A,JAKMIP1,SETD7,SFXN3,ZNF711
CREBBP	-0.037	Transcription Regulator			0.0193	0.284	AHI1,ARHGEF3,CBL,CDKN1A,CORO2B,DGKE,GNG2,GRIA3,GRM1,IGF1R,RGS2,SDC4,SREBF1,TAPBP,TNFAIP1,TUBA8,WFS1
SNCA	-0.068	Enzyme		1.249	0.0198	0.284	ALDH1A1,CHGB,DGKG,DPP10,EGFR,FAM107A,GSN,HSBP1,LAMP2,RPH3A,SCG2,TENM1,WIPF3
DICER1	-0.264	Enzyme		-0.684	0.0199	0.284	ACVR1C,AGRP,CCNG1,CDKN1A,GAD2,GHSR,GNG2,GREB1L,ITGAV,OPTN,PDCD4,PMP22,RASGRP1,RTN1,SEMA3C,SPARC
GRHL2	0.045	Transcription Regulator			0.0202	0.284	BMP2,NOTCH3,SEMA3C
CCNH	0.166	Transcription Regulator			0.0202	0.284	CDKN1A,TAF9B,UCP2
SOD1	0.043	Enzyme			0.0205	0.284	ALDOC,ATP1A1,FTH1,GSTM5,HSBP1,KCNAB1,Mt1,Mt2,NFE2L2,NPY,PCP4,PRDX6,SLC17A6
RUVBL1	-0.109	Transcription Regulator		1	0.0208	0.284	ETS1,NUCKS1,TRIM66,ZDBF2
APOE	0.07	Transporter	Inhibited	-2.213	0.0209	0.284	ADGRB1,CSRP1,CTNND2,CTSS,FKBP5,GLUL,GRIA3,IGF1R,KCNAB1,LRP8,NELL2,OGA,PEA15,RELA,SDC4,SERPINA3,UCP2
HIF1A	0.04	Transcription Regulator		0.68	0.0227	0.284	ALDOC,APLN,CDKN1A,EDNRB,EGFR,ETS1,ITGAV,L1CAM,NUCKS1,PELP1,SCG2,SDC4,SULF1,TAF9B,TRIM66,TXN,ZDBF2
FOXO1	0.208	Transcription Regulator		1.095	0.0227	0.284	AFF3,AGRP,APLN,ATP6V0A1,CDKN1A,CERS5,DIO2,EDNRB,ELOVL6,FLNB,IGF1R,ITGAV,LAMP2,NPY,PTPRB,SEMA6D,SREBF1
p70 S6k		Group			0.0241	0.284	GAP43,SREBF1
PPM1D	-0.046	Phosphatase			0.0241	0.284	CDKN1A,RELA
LRPAP1	-0.029	Other			0.0241	0.284	SERPINA3,SORL1
PDYN	-0.153	Transporter			0.0241	0.284	GRM1,GRM5
ULBP1	0.055	Transmembrane Receptor			0.0241	0.284	CD83,HLA-A
NTRK2	0.07	Kinase			0.0245	0.284	ABCG2,BMP2,CDKN1A,GAD1,SYT1
SREBF1	-0.575	Transcription Regulator		1.551	0.0252	0.284	ACSS2,AK4,ALDOC,CDKN1A,CSRP1,ELOVL6,PMP22,PMPCA,SERPINA3,SORBS3,SREBF1,UCP2
TCF7L2	-0.64	Transcription Regulator		-0.5	0.0252	0.284	CDKN1A,CSRP1,EGFR,ENTPD5,FA2H,FTH1,GLUL,GSN,MBP,MOBP,NKAIN2,PEX5L,RCBTB1,SDC2,SORBS3,SOX10,TPPP
CBX5	0.171	Transcription Regulator		-0.378	0.0254	0.284	BCL11A,CDKN1A,PCP4,SERPINA3,SLC2A3,SLC7A8,TIMP4,TSPAN13
PRKCE	-0.194	Kinase		0.197	0.0263	0.284	CDKN1A,EGFR,PDCD4,POMC,RGS2
FGFR1	-0.206	Kinase		1.474	0.0264	0.284	CDKN1A,EEF1A1,MBP,PDCD4,POU2F2,SPARC
GJA1	-0.08	Transporter			0.0265	0.284	BMP2,CDKN1A,MBP
HDL-cholesterol		Complex	Inhibited	-2	0.0275	0.284	GPT2,MBD5,RASGRP1,TRIM66
HSF2	-0.006	Transcription Regulator			0.0275	0.284	HSBP1,PSMD3,STAG2,TXN
ERK1/2		Group		-0.307	0.0279	0.284	APH1B,APLN,CDKN1A,FKBP5,GAD1,HLA-A,IGF1R,LEPR,MAP2K2,POMC,SKIL,TAPBP
mir-8		MicroRNA		-1.018	0.028	0.284	CDKN1A,ETS1,PPM1F,RPS6KB1,YWHAB,ZEB2
MECP2	-0.125	Transcription Regulator		-0.085	0.0292	0.284	EHMT2,FKBP5,GAD1,HRASLS,MBP,SLC2A3,YWHAB
ASCL1	0.122	Transcription Regulator		0.447	0.0297	0.284	GAD1,GRM5,LAMP5,NPY,NUMBL,SEZ6
IPMK	-0.019	Kinase			0.03	0.284	CSRP1,FLNA,PMP22
NRF1	0.322	Transcription Regulator		-0.277	0.03	0.284	ATP1A1,FTH1,Mt1,VSNL1
NEUROD1	-0.004	Transcription Regulator			0.03	0.284	MGAT5B,NCAM1,SLIT2
DLX5	-0.283	Transcription Regulator			0.03	0.284	BMPER,CITED1,GAD2
Cdc42	-0.096	Enzyme		1	0.03	0.284	ATP6V1A,CTSS,FLNA,LAMP2
HOXA11-AS		Other			0.0303	0.284	CDKN1A,ZEB2
Actin		Group			0.0303	0.284	FLNA,KCNB1
TNFRSF8	0.251	Transmembrane Receptor			0.0303	0.284	CDKN1A,PDPN
RLIM	0.01	Enzyme			0.0303	0.284	CDKN1A,SKIL
LCOR	-0.254	Transcription Regulator			0.0303	0.284	CDKN1A,FKBP5
NR1I3	-0.007	Ligand-Dependent Nuclear Receptor		1.029	0.0307	0.284	ALDH1A1,CDKN1A,GSTM5,Mt1,RPA2,SHOC2,SREBF1
WDR82	0.005	Other			0.0312	0.284	CDKN1A
myosin-light-chain kinase		Group			0.0312	0.284	EGFR
TFIIH		Complex			0.0312	0.284	CDKN1A
Ces1b/Ces1c		Enzyme			0.0312	0.284	GHR
LINC00475		Other			0.0312	0.284	CDKN1A
IGF2BP2		Translation Regulator			0.0312	0.284	ELOVL6
EGFLAM	-0.094	Other			0.0312	0.284	DAG1
OPHN1	-0.001	Other			0.0312	0.284	GRM1
TTC7A	0.219	Other			0.0312	0.284	EGFR
ARMC10	0.222	Other			0.0312	0.284	CDKN1A
SV2B	0.09	Transporter			0.0312	0.284	SYT1
FKBPL	-0.22	Other			0.0312	0.284	CDKN1A
ZBTB7C	-0.293	Transcription Regulator			0.0312	0.284	CDKN1A
ZGPAT	0.197	Transcription Regulator			0.0312	0.284	EGFR
March6	-0.192	Enzyme			0.0312	0.284	DIO2
NLGN2	0.021	Enzyme			0.0312	0.284	GAD2
TBC1D16	-0.299	Other			0.0312	0.284	EGFR
B3GALT1	0.387	Enzyme			0.0312	0.284	B3GALT5
CHMP6	0.316	Other			0.0312	0.284	EGFR
CXXC1	-0.146	Transcription Regulator			0.0312	0.284	CDKN1A
PCLAF		Other			0.0312	0.284	CDKN1A
OSBP	-0.048	Transporter			0.0312	0.284	SREBF1
WNT16	0.035	Other			0.0312	0.284	CDKN1A
SV2A	-0.094	Transporter			0.0312	0.284	SYT1
Raet1a		Other			0.0312	0.284	HLA-A
FILIP1	0.141	Other			0.0312	0.284	FLNA
MYO1C	0.164	Enzyme			0.0312	0.284	GSN
FBLIM1		Other			0.0312	0.284	EGFR
Raet1b		Other			0.0312	0.284	HLA-A
NECTIN3		Other			0.0312	0.284	Pvr
PACSIN2	0.17	Transporter			0.0312	0.284	EGFR
ADAMTS3	-0.244	Peptidase			0.0312	0.284	DAB1
CABLES1	-0.387	Other			0.0312	0.284	CDKN1A
ARFGEF2	-0.059	Other			0.0312	0.284	FLNA
LINC00963		Other			0.0312	0.284	EGFR
Rcan1		Other			0.0312	0.284	FLNA
miR-520g-3p (and other miRNAs w/seed CAAAGUG)		Mature MicroRNA			0.0312	0.284	ABCG2
mir-329		MicroRNA			0.0312	0.284	GAD2
miR-542-5p (miRNAs w/seed CGGGGAU)		Mature MicroRNA			0.0312	0.284	EGFR
mir-500		MicroRNA			0.0312	0.284	GAD1
mir-493		MicroRNA			0.0312	0.284	IGF1R
H60a		Other			0.0312	0.284	HLA-A
SALL2	0.013	Transcription Regulator			0.0312	0.284	CDKN1A
LGMN	-0.404	Peptidase			0.0312	0.284	EGFR
ZBTB5	0.049	Transcription Regulator			0.0312	0.284	CDKN1A
ELAVL4	-0.096	Translation Regulator			0.0312	0.284	GAP43
DHX8	-0.485	Enzyme			0.0312	0.284	CDKN1A
KAT7	-0.222	Enzyme			0.0312	0.284	CDKN1A
Raet1d/Raet1e		Other			0.0312	0.284	HLA-A
KCNA1	0.314	Ion Channel			0.0312	0.284	KCNB1
DNASE1L3	-0.036	Enzyme			0.0312	0.284	CDKN1A
CCNI	0.082	Other			0.0312	0.284	CDKN1A
LAMP1	0.093	Other			0.0312	0.284	LAMP2
ARSA	-0.137	Enzyme			0.0312	0.284	MBP
CCNT2	-0.28	Transcription Regulator			0.0312	0.284	CDK9
SLC1A5	0.015	Transporter			0.0312	0.284	SLC38A1
CHL1	-0.218	Other			0.0312	0.284	NCAM1
LARGE1		Enzyme			0.0312	0.284	DAG1
SH3GL1	-0.007	Other			0.0312	0.284	GRM1
VPS25	0.008	Other			0.0312	0.284	EGFR
TBX19	0.2	Transcription Regulator			0.0312	0.284	POMC
DLGAP3	-0.281	Other			0.0312	0.284	GRM5
ERCC6	0.353	Transcription Regulator			0.0312	0.284	MBP
CLCNKB		Ion Channel			0.0312	0.284	PNPLA6
ONECUT2	0.142	Transcription Regulator			0.0312	0.284	SYTL4
DIDO1	-0.161	Other			0.0312	0.284	ITGAV
ISCU	-0.162	Other			0.0312	0.284	FTH1
LEPR	0.703	Transmembrane Receptor		-0.615	0.0323	0.292	AGRP,GAP43,LEPR,LGMN,MBP,NPY,POMC,SREBF1,TCF7L2,UCP2
mir-146		MicroRNA			0.0337	0.302	EGFR,MBP,RELA
CLU	-0.151	Other			0.0337	0.302	CDKN1A,RELA,SREBF1
DYSF	-0.135	Other			0.035	0.312	C1QB,CD83,CTSS,EHMT2,HLA-A,SERPINA3
HNF4A		Transcription Regulator		-0.531	0.0353	0.312	ACSS2,ADGRB1,ALCAM,CDKN1A,CUL5,FTH1,GSN,HLA-A,IGF1R,LEPR,Mt1,Mt2,N4BP1,NFE2L2,SERPINA3,SREBF1,SYBU,TCF7L2,TENM4,TXN,UCP2,VSNL1
TRIM24	-0.071	Transcription Regulator		-1.342	0.0354	0.312	CSRP1,EMB,FLRT3,GLUL,PARP12,PRPS2,SAMD9L
PML	0.28	Transcription Regulator		1	0.037	0.312	CDKN1A,EGFR,NFE2L2,SREBF1,TXN,UCP2
AFAP1-AS1		Other			0.0371	0.312	LASP1,RAB11A
Collagen Alpha1		Group			0.0371	0.312	CDKN1A,EGFR
ETV1	-0.001	Transcription Regulator			0.0371	0.312	ITGAV,POMC
RB1CC1	-0.11	Other			0.0371	0.312	CDKN1A,SKIL
MGAT3	-0.177	Enzyme			0.0371	0.312	DAG1,NOTCH3
USP8	-0.124	Peptidase			0.0371	0.312	EGFR,POMC
LMX1A		Transcription Regulator			0.0371	0.312	CORIN,SLIT2
RELN	-0.366	Peptidase			0.0371	0.312	DAB1,GAD1
Sik1	-0.001	Kinase			0.0371	0.312	DIO2,SREBF1
CAMKK2	-0.584	Kinase			0.0371	0.312	CDKN1A,KCNB1
CCR1	-0.012	G-Protein Coupled Receptor			0.0377	0.312	CTSS,ITGAV,SPARC
Cdkn1c	-0.373	Other			0.0377	0.312	CDKN1A,PMP22,SOX10
Fus	-0.203	Transcription Regulator			0.0377	0.312	AHI1,Fam193b,KCNIP1
TCF		Group			0.039	0.319	ALDH1A1,CTNND2,DIO2,GAD1,SEMA3C,SERPINA3
VCAN	0.01	Other		-0.956	0.0391	0.319	CDH13,CDKN1A,DAG1,FBLN5,NOTCH3,PRDX5,RGS2,TCF7L2
XBP1	-0.175	Transcription Regulator		1.015	0.0391	0.319	APBB2,COPZ1,ETS1,FKBP1B,RELA,SPARC,SRPRA,SSR2,TXN,VAMP4,WFS1
HIC1	0.035	Transcription Regulator		-1.387	0.0391	0.319	LRP8,SFXN3,TMEM47,TMEM62,TNS3
HR	0.343	Transcription Regulator		0	0.0414	0.334	CTNND2,KCNIP1,PREX2,UBR2
NR1I2		Ligand-Dependent Nuclear Receptor		0.6	0.0414	0.334	ALDH1A1,Apoc1,CDKN1A,ELOVL6,ENTPD5,GLUL,GSTM5,RELA,SREBF1
SREBF2	-0.071	Transcription Regulator		1.293	0.0441	0.347	ACSS2,ALDOC,CDKN1A,ELOVL6,SREBF1
SNHG20		Other			0.0444	0.347	CDKN1A,ZEB2
LHX1	-0.036	Transcription Regulator		0.478	0.0444	0.347	DAB1,EMB,FAM213A,GAD1,PCP4,PDPN,SEMA6D
BTRC	0.069	Enzyme			0.0444	0.347	GLUL,RELA
LOX	0.022	Enzyme			0.0444	0.347	IGF1R,RELA
HBA1/HBA2		Transporter		1	0.0445	0.347	ATP5MF,Mt1,UCP2,VHL
SOX17	0.007	Transcription Regulator			0.0463	0.347	AP2M1,SPARC,VIT
TXN	0.395	Enzyme			0.0463	0.347	CD38,RELA,TXN
PRKAA2	0.121	Kinase		-0.946	0.0483	0.347	CDKN1A,CHGB,ERN1,GRIA3,SORL1,SREBF1,TNS3
KDM5A	0.073	Transcription Regulator		-1.414	0.0494	0.347	ATP1A1,COX14,GPT2,HSBP1,MYL6B,NDUFB10,REEP1,RPS6KB1
ALKBH5	0.154	Enzyme			0.0499	0.347	GSTM5,MBP,RGS2,SLC7A8,STAG2,STON1
REST	-0.453	Transcription Regulator			0.0499	0.347	CHGB,GAD1,GAP43,GRM1,SCG2,SRRM4
SHC1	0.051	Other		1.981	0.0512	0.347	CDKN1A,FTH1,SDC4,TXN
NUPR1	-0.128	Transcription Regulator		1.964	0.11	0.396	ALDOC,ATP6V0A1,C6orf203,ETS1,GABBR1,IGF1R,LRP8,NRSN2,NUCKS1,PEA15,PLEKHM3,PMP22,PMPCA,PRR12,RCL1,RFTN2,RTN4IP1,TMEM158,TNS3,TRIB1,ZNF483
RHO	0.041	G-Protein Coupled Receptor	Inhibited	-2	0.117	0.396	CTSS,KCNB1,Mt1,NCAM1
JUN	0.111	Transcription Regulator	Inhibited	-2.217	0.161	0.416	CDKN1A,DIO2,FTH1,GAP43,IGF1R,ITGAV,MBP,PEA15,TCF7L2,ZEB2,ZNF385A
CLOCK	0.204	Transcription Regulator	Inhibited	-2.236	0.164	0.416	AK4,ARHGEF28,EGFR,ELOVL6,FAM107A,FKBP5,MTPN,TAF9B,TIMP4,TNFAIP1,ZDBF2
GLI1	-0.236	Transcription Regulator	Activated	2.2	0.211	0.463	ABCG2,ARPC5,CDKN1A,DIO2,GRIA3,MAPK11
TP53	-0.086	Transcription Regulator	Activated	2.139	0.218	0.468	ABCG2,ABHD4,ACOT11,ACSL6,ACSS2,ADGRB1,AK4,APBB2,ASTN2,ATL3,CCNG1,CDKN1A,COQ2,CSRP1,DLGAP1,EEF1A1,EGFR,FKBP1B,FKBP5,FSTL1,FTH1,GFM1,GLUL,GSN,GSTM5,HRASLS,IGF1R,IPO9,IREB2,ITGAV,ITGB5,KCNB1,KCNJ2,LASP1,LIMK2,MAP2K2,ME2,MLF2,Mt2,ORAI2,PAK3,PCBP4,PPM1F,PRDX6,PSMD3,RBBP7,RPS6KB1,SEMA3C,SERPINA3,SMC4,SMURF2,SREBF1,TCF7L2,VAMP4,ZEB2
VEGFA	-0.106	Growth Factor	Activated	2.216	0.302	0.526	CD83,CTSS,DIABLO,ETS1,ITGAV
SPARC	0.282	Other	Inhibited	-2	0.395	0.584	APH1B,DAB1,LRP8,NPY
CLDN7	-0.061	Other		-1.987	0.525	0.667	LYSMD2,MRPL36,TSPAN12,WIPI1
CD3		Complex	Inhibited	-2	1	1	CBL,ETS1,GRM1,ORAI2,PHB2
Jnk		Group		-1.91	1	1	AGRP,APLN,CD83,ETS1
PRKCD	-0.131	Kinase		1.99	1	1	CDKN1A,MRPS11,PDCD4,SETBP1
TGM2	0.076	Enzyme		1.982	1	1	ACSS2,IGF1R,SAMD9L,VHL
IFNG		Cytokine		1.895	1	1	ATP1A1,C1QB,CD38,CDKN1A,CTSS,DIABLO,EDNRB,FAM107A,FTH1,GLUL,GNG2,HLAA,ITGAV,MAP2K2,NOTCH3,POMC,RIPK2,SDC4,SEMA4A,SREBF1,TAPBP,TCF7L2,TIMP4,TRPC4
Supplemental Table 8: Upstream regulator analysis of genes altered after 2 days of Cort treatment. (Ingenuity Pathway Analysis, www.qiagen.com/ingenuity; Fisher’s exact test with Benjamini-Hochberg Correction).
